# Supplementary material for: Social complexity, life-history and lineage influence the molecular basis of castes in vespid wasps
Source: Nat Commun. 2023 Feb 24;14:1046. doi: 10.1038/s41467-023-36456-6 (PMC9958023; doi:10.1038/s41467-023-36456-6)
Supplement: Supplementary file 4 — Supplementary Data 1 [file 41467_2023_36456_MOESM4_ESM.xlsx]

## Sheet: ReadMe
Samples and Quality Statistics
This sheet provides information on each wasp used within the RNA-Seq datasets.
Notice each line is a separate wasp, yet "Sequencing Pool" shows how individuals were pooled into one replicate.
Samples and Merged RNAseq files
species	The Species samples
collection site	Which collection site used
wasp ID	Ids given to each wasp
Nest ID	Ids given to each nest (notice queens and workers are from same nest, in most cases)
caste	W-worker ; Q -Queen
sequencing pool	The name of the group of brains we combined
RNAseq name	Name of RNA-Seq file. Notice that some sequencing pools were further merged in one samples (pool of pools)
GEO ascencion	Ascension code to use within GEO or SRA, to download sequences
Sample Name on SRA	As described
Number of Reads	As described
Fastq Sequence Name (first read pair)	Actual name of sample on GEO/SRA
Trinity Assembly stats
Total trinity 'genes':	Genes assembled by Trinity
Total trinity transcripts:	Transcripts assembled by Trinity
Percent GC:	GC content of all genes
Contig N10:	At least 10% of assembled bases are in contigs of at least this length
Contig N20:	At least 20% of assembled bases are in contigs of at least this length
Contig N30:	At least 30% of assembled bases are in contigs of at least this length
Contig N40:	At least 40% of assembled bases are in contigs of at least this length
Contig N50:	At least 50% of assembled bases are in contigs of at least this length
Median contig length:	As described
Average contig:	As described
Total assembled bases:	As described
Tab name	Explanation
SampleDetailsSRA	Lists all the SRA entries used in this analysis (more detail than in Samples and Merged tab), with the first column showing the assigned names of each samples used. Then this is followed by the SRA contents of the RunInfo and Summary. Paired reads have been processed separately, so two entried will appear for forward (1) and reverse (2)
General stats	Shows the first plot data from FASTQC. Sample Name, Percent Duplicates, Percent GC, Average Length of Sequences, Total sequences in millions (M).
per base quality stats	Showing the phred scores for each position in the read from 0-150 base pairs, or shorter in the read was shorter.A score of 40 means a 1/10000 error rate, 30: 1/1000, and 20 1/100 error rate.
GC_content	Shows the average GC % of GC to AT in the sequences. So for Vespa crabro_Q1_1 (first data column), 37% contains the highest number of sequnces with this GC content.
Top_phylum	Shows for each protein in the assembly, the phylum of each hit as a histogram of the top ten phylums (for the nine species).
Top_genus	Shows for each protein in the assembly, the genus of each hit as a histogram of the top ten genera (for the nine species).

## Sheet: Samples and Merged RNAseq files
species	collection site	wasp ID	Nest ID	caste	sequencing pool	RNAseq name	GEO ascencion	Sample Name on SRA	Number of Reads	Fastq Sequence Name (first read pair)
Agelaia cajennsis	Gamboa, Panama	007_06	2013007	Q	Q1	AGQ	GSM4851952	Agelaia_Queen	34012350	AGQ_GTGAAA_L004_R1_001.fastq.gz
Agelaia cajennsis	Gamboa, Panama	007_15	2013007	Q	Q1	AGQ	GSM4851952	Agelaia_Queen	34012350	AGQ_GTGAAA_L004_R1_001.fastq.gz
Agelaia cajennsis	Gamboa, Panama	007_17	2013007	Q	Q1	AGQ	GSM4851952	Agelaia_Queen	34012350	AGQ_GTGAAA_L004_R1_001.fastq.gz
Agelaia cajennsis	Gamboa, Panama	007_27	2013007	Q	Q1	AGQ	GSM4851952	Agelaia_Queen	34012350	AGQ_GTGAAA_L004_R1_001.fastq.gz
Agelaia cajennsis	Gamboa, Panama	007_03	2013007	W	W1	AGW	GSM4851953	Agelaia_Worker	31144519	AGW_GTGGCC_L004_R1_001.fastq.gz
Agelaia cajennsis	Gamboa, Panama	007_19	2013007	W	W1	AGW	GSM4851953	Agelaia_Worker	31144519	AGW_GTGGCC_L004_R1_001.fastq.gz
Agelaia cajennsis	Gamboa, Panama	007_22	2013007	W	W1	AGW	GSM4851953	Agelaia_Worker	31144519	AGW_GTGGCC_L004_R1_001.fastq.gz
Agelaia cajennsis	Gamboa, Panama	007_28	2013007	W	W1	AGW	GSM4851953	Agelaia_Worker	31144519	AGW_GTGGCC_L004_R1_001.fastq.gz
Mischcyttarus basimacula	Gamboa, Panama	002_03	2013002	Q	Q1	MCQ	GSM4851954	Mischocyttarus_Queen	36631861	MCQ_AGTCAA_L004_R1_001.fastq.gz
Mischcyttarus basimacula	Gamboa, Panama	003_03	2013003	Q	Q1	MCQ	GSM4851954	Mischocyttarus_Queen	36631861	MCQ_AGTCAA_L004_R1_001.fastq.gz
Mischcyttarus basimacula	Gamboa, Panama	004_01	2013004	Q	Q1	MCQ	GSM4851954	Mischocyttarus_Queen	36631861	MCQ_AGTCAA_L004_R1_001.fastq.gz
Mischcyttarus basimacula	Gamboa, Panama	004_05	2013004	Q	Q1	MCQ	GSM4851954	Mischocyttarus_Queen	36631861	MCQ_AGTCAA_L004_R1_001.fastq.gz
Mischcyttarus basimacula	Gamboa, Panama	004_12	2013004	Q	Q1	MCQ	GSM4851954	Mischocyttarus_Queen	36631861	MCQ_AGTCAA_L004_R1_001.fastq.gz
Mischcyttarus basimacula	Gamboa, Panama	002_01	2013002	W	W1	MCW	GSM4851955	Mischocyttarus_Worker	37227319	MCW_CTTGTA_L004_R1_001.fastq.gz
Mischcyttarus basimacula	Gamboa, Panama	003_02	2013003	W	W1	MCW	GSM4851955	Mischocyttarus_Worker	37227319	MCW_CTTGTA_L004_R1_001.fastq.gz
Mischcyttarus basimacula	Gamboa, Panama	004_04	2013004	W	W1	MCW	GSM4851955	Mischocyttarus_Worker	37227319	MCW_CTTGTA_L004_R1_001.fastq.gz
Mischcyttarus basimacula	Gamboa, Panama	004_07	2013004	W	W1	MCW	GSM4851955	Mischocyttarus_Worker	37227319	MCW_CTTGTA_L004_R1_001.fastq.gz
Mischcyttarus basimacula	Gamboa, Panama	004_10	2013004	W	W1	MCW	GSM4851955	Mischocyttarus_Worker	37227319	MCW_CTTGTA_L004_R1_001.fastq.gz
Polybia quadricincta	Arima Valley, Trinidad	AW3_1	AW3	Q	Q1	PaccQ2	GSM4851948	Queen2_PaccQ2	48961958	PaccQ2_ATCACG_L001_R1_001.fastq.gz
Polybia quadricincta	Arima Valley, Trinidad	AW3_44	AW3	Q	Q1	PaccQ2	GSM4851948	Queen2_PaccQ2	48961958	PaccQ2_ATCACG_L001_R1_001.fastq.gz
Polybia quadricincta	Arima Valley, Trinidad	AW3_166	AW3	Q	Q1	PaccQ2	GSM4851948	Queen2_PaccQ2	48961958	PaccQ2_ATCACG_L001_R1_001.fastq.gz
Polybia quadricincta	Arima Valley, Trinidad	AW3_337	AW3	Q	Q1	PaccQ2	GSM4851948	Queen2_PaccQ2	48961958	PaccQ2_ATCACG_L001_R1_001.fastq.gz
Polybia quadricincta	Arima Valley, Trinidad	AW3_14	AW3	Q	Q2	PaccQ2	GSM4851948	Queen2_PaccQ2	48961958	PaccQ2_ATCACG_L001_R1_001.fastq.gz
Polybia quadricincta	Arima Valley, Trinidad	AW3_106	AW3	Q	Q2	PaccQ2	GSM4851948	Queen2_PaccQ2	48961958	PaccQ2_ATCACG_L001_R1_001.fastq.gz
Polybia quadricincta	Arima Valley, Trinidad	AW3_289	AW3	Q	Q2	PaccQ2	GSM4851948	Queen2_PaccQ2	48961958	PaccQ2_ATCACG_L001_R1_001.fastq.gz
Polybia quadricincta	Arima Valley, Trinidad	AW3_394	AW3	Q	Q2	PaccQ2	GSM4851948	Queen2_PaccQ2	48961958	PaccQ2_ATCACG_L001_R1_001.fastq.gz
Polybia quadricincta	Arima Valley, Trinidad	AW3_27	AW3	Q	Q3	PaccQ2	GSM4851948	Queen2_PaccQ2	48961958	PaccQ2_ATCACG_L001_R1_001.fastq.gz
Polybia quadricincta	Arima Valley, Trinidad	AW3_127	AW3	Q	Q3	PaccQ2	GSM4851948	Queen2_PaccQ2	48961958	PaccQ2_ATCACG_L001_R1_001.fastq.gz
Polybia quadricincta	Arima Valley, Trinidad	AW3_293	AW3	Q	Q3	PaccQ2	GSM4851948	Queen2_PaccQ2	48961958	PaccQ2_ATCACG_L001_R1_001.fastq.gz
Polybia quadricincta	Arima Valley, Trinidad	AW3_2	AW3	W	W1	PaccW1	GSM4851949	Worker1_PaccW1	43732047	PaccW1_ACTTGA_L001_R1_001.fastq.gz
Polybia quadricincta	Arima Valley, Trinidad	AW3_90	AW3	W	W1	PaccW1	GSM4851949	Worker1_PaccW1	43732047	PaccW1_ACTTGA_L001_R1_001.fastq.gz
Polybia quadricincta	Arima Valley, Trinidad	AW3_174	AW3	W	W1	PaccW1	GSM4851949	Worker1_PaccW1	43732047	PaccW1_ACTTGA_L001_R1_001.fastq.gz
Polybia quadricincta	Arima Valley, Trinidad	AW3_313	AW3	W	W1	PaccW1	GSM4851949	Worker1_PaccW1	43732047	PaccW1_ACTTGA_L001_R1_001.fastq.gz
Polybia quadricincta	Arima Valley, Trinidad	AW3_34	AW3	W	W2	PaccW1	GSM4851949	Worker1_PaccW1	43732047	PaccW1_ACTTGA_L001_R1_001.fastq.gz
Polybia quadricincta	Arima Valley, Trinidad	AW3_109	AW3	W	W2	PaccW1	GSM4851949	Worker1_PaccW1	43732047	PaccW1_ACTTGA_L001_R1_001.fastq.gz
Polybia quadricincta	Arima Valley, Trinidad	AW3_210	AW3	W	W2	PaccW1	GSM4851949	Worker1_PaccW1	43732047	PaccW1_ACTTGA_L001_R1_001.fastq.gz
Polybia quadricincta	Arima Valley, Trinidad	AW3_375	AW3	W	W2	PaccW1	GSM4851949	Worker1_PaccW1	43732047	PaccW1_ACTTGA_L001_R1_001.fastq.gz
Polybia quadricincta	Arima Valley, Trinidad	AW3_65	AW3	W	W3	PaccW1	GSM4851949	Worker1_PaccW1	43732047	PaccW1_ACTTGA_L001_R1_001.fastq.gz
Polybia quadricincta	Arima Valley, Trinidad	AW3_151	AW3	W	W3	PaccW1	GSM4851949	Worker1_PaccW1	43732047	PaccW1_ACTTGA_L001_R1_001.fastq.gz
Polybia quadricincta	Arima Valley, Trinidad	AW3_247	AW3	W	W3	PaccW1	GSM4851949	Worker1_PaccW1	43732047	PaccW1_ACTTGA_L001_R1_001.fastq.gz
Angiopolybia pallens	Arima Valley, Trinidad	AW1_29	AW1	Q	Q1	ApallQ1	GSM4851956	Angiopolybia Queen	39393919	ApallQ1_TAGCTT_L001_R1_001.fastq.gz
Angiopolybia pallens	Arima Valley, Trinidad	AW1_95	AW1	Q	Q1	ApallQ1	GSM4851956	Angiopolybia Queen	39393919	ApallQ1_TAGCTT_L001_R1_001.fastq.gz
Angiopolybia pallens	Arima Valley, Trinidad	AW1_174	AW1	Q	Q1	ApallQ1	GSM4851956	Angiopolybia Queen	39393919	ApallQ1_TAGCTT_L001_R1_001.fastq.gz
Angiopolybia pallens	Arima Valley, Trinidad	DH1_38	DH1	Q	Q1	ApallQ1	GSM4851956	Angiopolybia Queen	39393919	ApallQ1_TAGCTT_L001_R1_001.fastq.gz
Angiopolybia pallens	Arima Valley, Trinidad	AW1_78	AW1	Q	Q2	ApallQ1	GSM4851956	Angiopolybia Queen	39393919	ApallQ1_TAGCTT_L001_R1_001.fastq.gz
Angiopolybia pallens	Arima Valley, Trinidad	AW1_147	AW1	Q	Q2	ApallQ1	GSM4851956	Angiopolybia Queen	39393919	ApallQ1_TAGCTT_L001_R1_001.fastq.gz
Angiopolybia pallens	Arima Valley, Trinidad	DH1_35	DH1	Q	Q2	ApallQ1	GSM4851956	Angiopolybia Queen	39393919	ApallQ1_TAGCTT_L001_R1_001.fastq.gz
Angiopolybia pallens	Arima Valley, Trinidad	DH1_44	DH1	Q	Q2	ApallQ1	GSM4851956	Angiopolybia Queen	39393919	ApallQ1_TAGCTT_L001_R1_001.fastq.gz
Angiopolybia pallens	Arima Valley, Trinidad	AW1_2	AW1	W	W1	ApallW1	GSM4851957	Angiopolybia Worker	41837397	ApallW1_GGCTAC_L001_R1_001.fastq.gz
Angiopolybia pallens	Arima Valley, Trinidad	AW1_86	AW1	W	W1	ApallW1	GSM4851957	Angiopolybia Worker	41837397	ApallW1_GGCTAC_L001_R1_001.fastq.gz
Angiopolybia pallens	Arima Valley, Trinidad	DH1_3	DH1	W	W1	ApallW1	GSM4851957	Angiopolybia Worker	41837397	ApallW1_GGCTAC_L001_R1_001.fastq.gz
Angiopolybia pallens	Arima Valley, Trinidad	DH1_65	DH1	W	W1	ApallW1	GSM4851957	Angiopolybia Worker	41837397	ApallW1_GGCTAC_L001_R1_001.fastq.gz
Angiopolybia pallens	Arima Valley, Trinidad	AW1_30	AW1	W	W2	ApallW1	GSM4851957	Angiopolybia Worker	41837397	ApallW1_GGCTAC_L001_R1_001.fastq.gz
Angiopolybia pallens	Arima Valley, Trinidad	AW1_121	AW1	W	W2	ApallW1	GSM4851957	Angiopolybia Worker	41837397	ApallW1_GGCTAC_L001_R1_001.fastq.gz
Angiopolybia pallens	Arima Valley, Trinidad	DH1_24	DH1	W	W2	ApallW1	GSM4851957	Angiopolybia Worker	41837397	ApallW1_GGCTAC_L001_R1_001.fastq.gz
Angiopolybia pallens	Arima Valley, Trinidad	DH1_75	DH1	W	W2	ApallW1	GSM4851957	Angiopolybia Worker	41837397	ApallW1_GGCTAC_L001_R1_001.fastq.gz
Angiopolybia pallens	Arima Valley, Trinidad	AW1_51	AW1	W	W3	ApallW1	GSM4851957	Angiopolybia Worker	41837397	ApallW1_GGCTAC_L001_R1_001.fastq.gz
Angiopolybia pallens	Arima Valley, Trinidad	AW1_139	AW1	W	W3	ApallW1	GSM4851957	Angiopolybia Worker	41837397	ApallW1_GGCTAC_L001_R1_001.fastq.gz
Angiopolybia pallens	Arima Valley, Trinidad	DH1_51	DH1	W	W3	ApallW1	GSM4851957	Angiopolybia Worker	41837397	ApallW1_GGCTAC_L001_R1_001.fastq.gz
Angiopolybia pallens	Arima Valley, Trinidad	DH1_88	DH1	W	W3	ApallW1	GSM4851957	Angiopolybia Worker	41837397	ApallW1_GGCTAC_L001_R1_001.fastq.gz
Polistes canadensis	Galeta, Panama	Y78	1209	Q	Q1	QueenPool	GSM4851958	Polistes_queen_1	24557891	QueenPool1_output_forward_paired.fastq.gz
Polistes canadensis	Galeta, Panama	B13	1246	Q	Q1	QueenPool	GSM4851959	Polistes_queen_2	54602368	QueenPool2_output_forward_paired.fastq.gz
Polistes canadensis	Galeta, Panama	G56	1248	Q	Q1	QueenPool	GSM4851960	Polistes_queen_3	22620222	QueenPool3_output_forward_paired.fastq.gz
Polistes canadensis	Galeta, Panama	YPGP	13022	W	W1	WorkerPool	GSM4851961	Polistes_worker_1	24599066	WorkerPool1_output_forward_paired.fastq.gz
Polistes canadensis	Galeta, Panama	WYYB	13005	W	W1	WorkerPool	GSM4851962	Polistes_worker_2	24922698	WorkerPool2_output_forward_paired.fastq.gz
Polistes canadensis	Galeta, Panama	PGBY	13013	W	W1	WorkerPool	GSM4851963	Polistes_worker_3	21660398	WorkerPool3_output_forward_paired.fastq.gz
Vespa crabro	London, UK	VC		W	W1	Non-reproductive	GSM4851932	Worker_VC1	36198047	VC_1.fq.gz
Vespa crabro	London, UK	VC_W1		W	W1	Non-reproductive	GSM4851933	Worker_W1	26646023	VC_W1_1.fq.gz
Vespa crabro	London, UK	VC_W3		W	W1	Non-reproductive	GSM4851934	Worker_W3	30490381	VC_W3_1.fq.gz
Vespa crabro	London, UK	VC_W5		W	W1	Non-reproductive	GSM4851935	Worker_W5	27225375	VC_W5_1.fq.gz
Vespa crabro	London, UK	VC_W6		W	W1	Non-reproductive	GSM4851936	Worker_W6	28293264	VC_W6_1.fq.gz
Vespa crabro	London, UK	VC_W7		W	W1	Non-reproductive	GSM4851937	Worker_W7	22959684	VC_W7_1.fq.gz
Vespa crabro	London, UK	VCQ2		Q	Q1	Reproductive	GSM4851931	Queen_VCQ2	26556932	VCQ2_1.fq.gz
Vespula vulgaris	London, UK	VvulW1		W	W1	Worker_Pool	GSM4851938	Worker1_VvulW1	27423035	VvulW1_1.fq.gz
Vespula vulgaris	London, UK	VvulW2		W	W1	Worker_Pool	GSM4851939	Worker2_VvulW2	27129008	VvulW2_1.fq.gz
Vespula vulgaris	London, UK	VvulW3		W	W1	Worker_Pool	GSM4851940	Worker3_VvulW3	26074354	VvulW3_1.fq.gz
Vespula vulgaris	London, UK	VvulW4		W	W1	Worker_Pool	GSM4851941	Worker4_VvulW4	28216903	VvulW4_1.fq.gz
Vespula vulgaris	London, UK	VvulW5		W	W1	Worker_Pool	GSM4851942	Worker5_VvulW5	25568910	VvulW5_1.fq.gz
Vespula vulgaris	London, UK	MH1Q		Q	Q1	Queen_Pool	GSM4851943	Queen_MH1Q	37825407	MH1Q_1.fq.gz
Vespula vulgaris	London, UK	MH2Q		Q	Q1	Queen_Pool	GSM4851944	Queen_MH2Q	38147128	MH2Q_1.fq.gz
Vespula vulgaris	London, UK	MH5Q		Q	Q1	Queen_Pool	GSM4851945	Queen_MH5Q	36991531	MH5Q_1.fq.gz
Vespula vulgaris	London, UK	RHSQ		Q	Q1	Queen_Pool	GSM4851946	Queen_RHSQ	32202729	RHSQ_1.fq.gz
Vespula vulgaris	London, UK	VHQ		Q	Q1	Queen_Pool	GSM4851947	Queen_VHQ	34955447	VHQ_1.fq.gz
Brachygastra mellifica	Texas, USA	1105	TR1	Q	Q1	BMQueen	GSM4851950	BMQueen	13867248	BMQueen_ACTTGA_R1_001.fastq.gz
Brachygastra mellifica	Texas, USA	1205	TR1	Q	Q1	BMQueen	GSM4851950	BMQueen	13867248	BMQueen_ACTTGA_R1_001.fastq.gz
Brachygastra mellifica	Texas, USA	2027	TR2	Q	Q1	BMQueen	GSM4851950	BMQueen	13867248	BMQueen_ACTTGA_R1_001.fastq.gz
Brachygastra mellifica	Texas, USA	2138	TR2	Q	Q1	BMQueen	GSM4851950	BMQueen	13867248	BMQueen_ACTTGA_R1_001.fastq.gz
Brachygastra mellifica	Texas, USA	3226	TR3	Q	Q1	BMQueen	GSM4851950	BMQueen	13867248	BMQueen_ACTTGA_R1_001.fastq.gz
Brachygastra mellifica	Texas, USA	4279	TR4	Q	Q1	BMQueen	GSM4851950	BMQueen	13867248	BMQueen_ACTTGA_R1_001.fastq.gz
Brachygastra mellifica	Texas, USA	1007	TR1	W	W1	BMWorker	GSM4851951	BMWorker	23618920	BMWorker_TAGCTT_R1_001.fastq.gz
Brachygastra mellifica	Texas, USA	1062	TR1	W	W1	BMWorker	GSM4851951	BMWorker	23618920	BMWorker_TAGCTT_R1_001.fastq.gz
Brachygastra mellifica	Texas, USA	2001	TR2	W	W1	BMWorker	GSM4851951	BMWorker	23618920	BMWorker_TAGCTT_R1_001.fastq.gz
Brachygastra mellifica	Texas, USA	2127	TR2	W	W1	BMWorker	GSM4851951	BMWorker	23618920	BMWorker_TAGCTT_R1_001.fastq.gz
Brachygastra mellifica	Texas, USA	3002	TR3	W	W1	BMWorker	GSM4851951	BMWorker	23618920	BMWorker_TAGCTT_R1_001.fastq.gz
Brachygastra mellifica	Texas, USA	4054	TR4	W	W1	BMWorker	GSM4851951	BMWorker	23618920	BMWorker_TAGCTT_R1_001.fastq.gz
Metapolybia cingulata	Gamboa, Panama	005_23	2013005	Q	Q1	MPQ	GSM4851964	Metapolybia_Queen	28689283	MPQ_CCGTCC_L004_R1_001.fastq.gz
Metapolybia cingulata	Arima Valley, Trinidad	040_139	2013040	Q	Q1	MPQ	GSM4851964	Metapolybia_Queen	28689283	MPQ_CCGTCC_L004_R1_001.fastq.gz
Metapolybia cingulata	Arima Valley, Trinidad	015_176	2013015	Q	Q1	MPQ	GSM4851964	Metapolybia_Queen	28689283	MPQ_CCGTCC_L004_R1_001.fastq.gz
Metapolybia cingulata	Arima Valley, Trinidad	039_129	2013039	Q	Q1	MPQ	GSM4851964	Metapolybia_Queen	28689283	MPQ_CCGTCC_L004_R1_001.fastq.gz
Metapolybia cingulata	Arima Valley, Trinidad	014_134	2013014	Q	Q1	MPQ	GSM4851964	Metapolybia_Queen	28689283	MPQ_CCGTCC_L004_R1_001.fastq.gz
Metapolybia cingulata	Arima Valley, Trinidad	016_020	2013016	Q	Q1	MPQ	GSM4851964	Metapolybia_Queen	28689283	MPQ_CCGTCC_L004_R1_001.fastq.gz
Metapolybia cingulata	Gamboa, Panama	005_13	2013005	W	W1	MPW	GSM4851965	Metapolybia_Worker	26546200	MPW_ATGTCA_L004_R1_001.fastq.gz
Metapolybia cingulata	Arima Valley, Trinidad	040_050	2013040	W	W1	MPW	GSM4851965	Metapolybia_Worker	26546200	MPW_ATGTCA_L004_R1_001.fastq.gz
Metapolybia cingulata	Arima Valley, Trinidad	015_217	2013015	W	W1	MPW	GSM4851965	Metapolybia_Worker	26546200	MPW_ATGTCA_L004_R1_001.fastq.gz
Metapolybia cingulata	Arima Valley, Trinidad	039_118	2013039	W	W1	MPW	GSM4851965	Metapolybia_Worker	26546200	MPW_ATGTCA_L004_R1_001.fastq.gz
Metapolybia cingulata	Arima Valley, Trinidad	014_24	2013014	W	W1	MPW	GSM4851965	Metapolybia_Worker	26546200	MPW_ATGTCA_L004_R1_001.fastq.gz
Metapolybia cingulata	Arima Valley, Trinidad	016_031	2013016	W	W1	MPW	GSM4851965	Metapolybia_Worker	26546200	MPW_ATGTCA_L004_R1_001.fastq.gz

## Sheet: Trinity assembly stats
################################	Agelaia	Angiopolybia	Brachygastra	Metapolybia	Mischocyttarus	Polistes	Polybia	Vespa	Vespula
## Counts of transcripts, etc.
################################
Total trinity 'genes':	125586	123471	169663	134683	153774	155828	124443	196417	132677
Total trinity transcripts:	221348	224253	293841	220093	266791	300170	213599	306987	207358
Percent GC:	33.59	34.46	36.13	34.35	33.92	33.25	34.78	34.16	34.65
########################################
Stats based on ALL transcript contigs:
########################################
Contig N10:	8962	8662	4132	8038	6726	8459	7723	9510	9988
Contig N20:	6749	6509	3011	6126	4985	6323	5720	6855	7602
Contig N30:	5321	5325	2306	4837	3890	5022	4539	5239	6125
Contig N40:	4288	4385	1770	3847	3069	4050	3646	4025	5005
Contig N50:	3453	3576	1329	3003	2388	3228	2894	3024	4015
Median contig length:	831	886	456	634	627	718	753	672	762
Average contig:	1706.08	1768.69	810.62	1405.68	1232.88	1523.65	1484.6	1457.69	1825.44
Total assembled bases:	377636547	396634078	238194533	309380097	328920666	457354766	317108781	447490908	378519699
#####################################################
## Stats based on ONLY LONGEST ISOFORM per 'GENE':
#####################################################
Contig N10:	5354	5502	3301	4891	4063	5064	4875	6428	7624
Contig N20:	3537	3651	2011	3101	2622	3235	3245	3921	5168
Contig N30:	2483	2605	1294	2104	1843	2232	2338	2504	3601
Contig N40:	1815	1930	897	1467	1355	1619	1730	1635	2457
Contig N50:	1339	1441	669	1057	1033	1217	1290	1132	1593
Median contig length:	510	500	362	434	465	512	501	531	536
Average contig:	874.5	892.13	561.92	741.27	744.28	841.76	848.6	892.39	1015.99
Total assembled bases:	109824778	110151839	95337385	99836748	114451631	131169295	105602876	175280350	134798915

## Sheet: SampleDetailsSRA
Organism Name For Quality Analysis	Run	ReleaseDate	LoadDate	spots	bases	spots_with_mates	avgLength	size_MB	AssemblyName	download_path	Experiment	LibraryName	LibraryStrategy	LibrarySelection	LibrarySource	LibraryLayout	InsertSize	InsertDev	Platform	Model	SRAStudy	BioProject	Study_Pubmed_id	ProjectID	Sample	BioSample	SampleType	TaxID	ScientificName	SampleName	g1k_pop_code	source	g1k_analysis_group	Subject_ID	Sex	Disease	Tumor	Affection_Status	Analyte_Type	Histological_Type	Body_Site	CenterName	Submission	dbgap_study_accession	Consent	RunHash	ReadHash	Experiment Accession	Experiment Title
Vespa crabro_Q1	SRR12885132	2021-01-31 19:33:34	2020-10-23 16:22:03	23009639	6902891700	23009639	300	2139		https://sra-downloadb.be-md.ncbi.nlm.nih.gov/sos3/sra-pub-run-19/SRR12885132/SRR12885132.1	SRX9350949		RNA-Seq	cDNA	TRANSCRIPTOMIC	PAIRED	0	0	ILLUMINA	Illumina HiSeq 2000	SRP288364	PRJNA671205		671205	SRS7574345	SAMN16532989	simple	7445	Vespa crabro	GSM4851926							no					GEO	SRA1147222		public	95DC421A5D066A20B42808DC6AF5485F	A7E75F59B0B9EA0C6C2B02C393EE9542	SRX9350949	GSM4851926: Queen_VCG1; Vespa crabro; RNA-Seq
Vespa crabro_Q2	SRR12885133	2021-01-31 19:33:34	2020-10-23 16:14:26	24991427	7497428100	24991427	300	2300		https://sra-downloadb.be-md.ncbi.nlm.nih.gov/sos3/sra-pub-run-20/SRR12885133/SRR12885133.1	SRX9350950		RNA-Seq	cDNA	TRANSCRIPTOMIC	PAIRED	0	0	ILLUMINA	Illumina HiSeq 2000	SRP288364	PRJNA671205		671205	SRS7574346	SAMN16532988	simple	7445	Vespa crabro	GSM4851927							no					GEO	SRA1147222		public	86FE9F9B3752ED0BBDD7FFA1CA55787C	165910980D792A0BCE67EBDC23945080	SRX9350950	GSM4851927: Queen_VCG2; Vespa crabro; RNA-Seq
Vespa crabro_Q3	SRR12885134	2021-01-31 19:33:34	2020-10-23 16:15:25	22766319	6829895700	22766319	300	2110		https://sra-downloadb.be-md.ncbi.nlm.nih.gov/sos3/sra-pub-run-20/SRR12885134/SRR12885134.1	SRX9350951		RNA-Seq	cDNA	TRANSCRIPTOMIC	PAIRED	0	0	ILLUMINA	Illumina HiSeq 2000	SRP288364	PRJNA671205		671205	SRS7574347	SAMN16532987	simple	7445	Vespa crabro	GSM4851928							no					GEO	SRA1147222		public	DFD0D54CAE55111AD247B3597F9B6C7A	FDB2ED06530BEC8BE35F3F9E1EC7A995	SRX9350951	GSM4851928: Queen_VCG3; Vespa crabro; RNA-Seq
Vespa crabro_Q4	SRR12885135	2021-01-31 19:33:34	2020-10-23 16:16:07	26104499	7831349700	26104499	300	2421		https://sra-downloadb.be-md.ncbi.nlm.nih.gov/sos3/sra-pub-run-20/SRR12885135/SRR12885135.1	SRX9350952		RNA-Seq	cDNA	TRANSCRIPTOMIC	PAIRED	0	0	ILLUMINA	Illumina HiSeq 2000	SRP288364	PRJNA671205		671205	SRS7574348	SAMN16532986	simple	7445	Vespa crabro	GSM4851929							no					GEO	SRA1147222		public	EC63E8A52C7517FCAAEA8641C8CE8646	AC12A26C41D08BCA126B20FC931CCC42	SRX9350952	GSM4851929: Queen_VCG4; Vespa crabro; RNA-Seq
Vespa crabro_Q5	SRR12885136	2021-01-31 19:33:34	2020-10-23 16:18:57	25725284	7717585200	25725284	300	2401		https://sra-downloadb.be-md.ncbi.nlm.nih.gov/sos3/sra-pub-run-19/SRR12885136/SRR12885136.1	SRX9350953		RNA-Seq	cDNA	TRANSCRIPTOMIC	PAIRED	0	0	ILLUMINA	Illumina HiSeq 2000	SRP288364	PRJNA671205		671205	SRS7574349	SAMN16532985	simple	7445	Vespa crabro	GSM4851930							no					GEO	SRA1147222		public	4B7FEBCE0BFE494FF66B0F0598598567	FA4B6F8023888B33A1061241D0F4B9FC	SRX9350953	GSM4851930: Queen_VCG5; Vespa crabro; RNA-Seq
Vespa crabro_VC_Q2	SRR12885137	2021-01-31 19:33:34	2020-10-23 16:15:57	26556932	7967079600	26556932	300	2457		https://sra-downloadb.be-md.ncbi.nlm.nih.gov/sos3/sra-pub-run-21/SRR12885137/SRR12885137.1	SRX9350954		RNA-Seq	cDNA	TRANSCRIPTOMIC	PAIRED	0	0	ILLUMINA	Illumina HiSeq 2000	SRP288364	PRJNA671205		671205	SRS7574350	SAMN16532984	simple	7445	Vespa crabro	GSM4851931							no					GEO	SRA1147222		public	01547BE86E2C41FB07244D6AF514D9E8	BA41D085776249242EB5DF4CA1FF397C	SRX9350954	GSM4851931: Queen_VCQ2; Vespa crabro; RNA-Seq
Vespa crabro_VC1_W1	SRR12885138	2021-01-31 19:33:34	2020-10-23 16:18:43	36198047	10859414100	36198047	300	4177		https://sra-downloadb.be-md.ncbi.nlm.nih.gov/sos3/sra-pub-run-20/SRR12885138/SRR12885138.1	SRX9350955		RNA-Seq	cDNA	TRANSCRIPTOMIC	PAIRED	0	0	ILLUMINA	Illumina HiSeq 2000	SRP288364	PRJNA671205		671205	SRS7574351	SAMN16532983	simple	7445	Vespa crabro	GSM4851932							no					GEO	SRA1147222		public	86B6F2EDA727471B1AFB8A8E1F2F51BE	8699CA59F63A46D49259AD80DEA54705	SRX9350955	GSM4851932: Worker_VC1; Vespa crabro; RNA-Seq
Vespa crabro_W1	SRR12885139	2021-01-31 19:33:34	2020-10-23 16:17:44	26646023	7993806900	26646023	300	2486		https://sra-downloadb.be-md.ncbi.nlm.nih.gov/sos3/sra-pub-run-21/SRR12885139/SRR12885139.1	SRX9350956		RNA-Seq	cDNA	TRANSCRIPTOMIC	PAIRED	0	0	ILLUMINA	Illumina HiSeq 2000	SRP288364	PRJNA671205		671205	SRS7574352	SAMN16532982	simple	7445	Vespa crabro	GSM4851933							no					GEO	SRA1147222		public	1B8EA8CA60F4652FBCBBB0F2D661F76A	D5B007F9937CB2BD84246912342F9093	SRX9350956	GSM4851933: Worker_W1; Vespa crabro; RNA-Seq
Vespa crabro_W3	SRR12885140	2021-01-31 19:33:34	2020-10-23 16:14:01	30490381	9147114300	30490381	300	2837		https://sra-downloadb.be-md.ncbi.nlm.nih.gov/sos3/sra-pub-run-20/SRR12885140/SRR12885140.1	SRX9350957		RNA-Seq	cDNA	TRANSCRIPTOMIC	PAIRED	0	0	ILLUMINA	Illumina HiSeq 2000	SRP288364	PRJNA671205		671205	SRS7574353	SAMN16533011	simple	7445	Vespa crabro	GSM4851934							no					GEO	SRA1147222		public	A0E67326CDC8683DDBD759C9EADE865E	69D8159F62C7C6A13BC7833C2A987329	SRX9350957	GSM4851934: Worker_W3; Vespa crabro; RNA-Seq
Vespa crabro_W5	SRR12885141	2021-01-31 19:33:34	2020-10-23 16:11:17	27225375	8167612500	27225375	300	2546		https://sra-downloadb.be-md.ncbi.nlm.nih.gov/sos3/sra-pub-run-19/SRR12885141/SRR12885141.1	SRX9350958		RNA-Seq	cDNA	TRANSCRIPTOMIC	PAIRED	0	0	ILLUMINA	Illumina HiSeq 2000	SRP288364	PRJNA671205		671205	SRS7574354	SAMN16533008	simple	7445	Vespa crabro	GSM4851935							no					GEO	SRA1147222		public	0D6DB76B7030486BA8527E19ECAB495F	1E5CA4FE8CA8A1135F2898A7EAD4F717	SRX9350958	GSM4851935: Worker_W5; Vespa crabro; RNA-Seq
Vespa crabro_W6	SRR12885142	2021-01-31 19:33:34	2020-10-23 16:30:29	28293264	8487979200	28293264	300	2611		https://sra-downloadb.be-md.ncbi.nlm.nih.gov/sos3/sra-pub-run-21/SRR12885142/SRR12885142.1	SRX9350959		RNA-Seq	cDNA	TRANSCRIPTOMIC	PAIRED	0	0	ILLUMINA	Illumina HiSeq 2000	SRP288364	PRJNA671205		671205	SRS7574355	SAMN16533007	simple	7445	Vespa crabro	GSM4851936							no					GEO	SRA1147222		public	53870F3112D9125DA15F6AA257194A78	65A9846B0130439908E7DD54FBB35098	SRX9350959	GSM4851936: Worker_W6; Vespa crabro; RNA-Seq
Vespa crabro_W7	SRR12885143	2021-01-31 19:33:34	2020-10-23 16:16:48	22959684	6887905200	22959684	300	2120		https://sra-downloadb.be-md.ncbi.nlm.nih.gov/sos3/sra-pub-run-19/SRR12885143/SRR12885143.1	SRX9350960		RNA-Seq	cDNA	TRANSCRIPTOMIC	PAIRED	0	0	ILLUMINA	Illumina HiSeq 2000	SRP288364	PRJNA671205		671205	SRS7574356	SAMN16533006	simple	7445	Vespa crabro	GSM4851937							no					GEO	SRA1147222		public	3557D15FF280C52971795C711667883B	EC32F7AAAA708A0A661D87E079C03597	SRX9350960	GSM4851937: Worker_W7; Vespa crabro; RNA-Seq
Vespula vulgaris_W1	SRR12885144	2021-01-31 19:33:34	2020-10-23 16:14:00	27423035	8226910500	27423035	300	2618		https://sra-downloadb.be-md.ncbi.nlm.nih.gov/sos3/sra-pub-run-21/SRR12885144/SRR12885144.1	SRX9350961		RNA-Seq	cDNA	TRANSCRIPTOMIC	PAIRED	0	0	ILLUMINA	Illumina HiSeq 2000	SRP288364	PRJNA671205		671205	SRS7574357	SAMN16533005	simple	7454	Vespula vulgaris	GSM4851938							no					GEO	SRA1147222		public	258C16F082EF4A81F5ECFEBDB6B36545	8E64DD7B0933AA2A528FBA8C13C222D5	SRX9350961	GSM4851938: Worker1_VvulW1; Vespula vulgaris; RNA-Seq
Vespula vulgaris_W2	SRR12885145	2021-01-31 19:33:34	2020-10-23 16:24:39	27129008	8138702400	27129008	300	2628		https://sra-downloadb.be-md.ncbi.nlm.nih.gov/sos3/sra-pub-run-19/SRR12885145/SRR12885145.1	SRX9350962		RNA-Seq	cDNA	TRANSCRIPTOMIC	PAIRED	0	0	ILLUMINA	Illumina HiSeq 2000	SRP288364	PRJNA671205		671205	SRS7574358	SAMN16533004	simple	7454	Vespula vulgaris	GSM4851939							no					GEO	SRA1147222		public	B7EC60FB6A21BB78F53BEA93DA8B9C14	D03FEF886D4328063046A8A019837ED2	SRX9350962	GSM4851939: Worker2_VvulW2; Vespula vulgaris; RNA-Seq
Vespula vulgaris_W3	SRR12885146	2021-01-31 19:33:34	2020-10-23 16:16:26	26074354	7822306200	26074354	300	2489		https://sra-downloadb.be-md.ncbi.nlm.nih.gov/sos3/sra-pub-run-20/SRR12885146/SRR12885146.1	SRX9350963		RNA-Seq	cDNA	TRANSCRIPTOMIC	PAIRED	0	0	ILLUMINA	Illumina HiSeq 2000	SRP288364	PRJNA671205		671205	SRS7574359	SAMN16533010	simple	7454	Vespula vulgaris	GSM4851940							no					GEO	SRA1147222		public	AE13CE2F87534AB1EA866131074274DA	B3037A8E035F7C20D04FECC7552C0717	SRX9350963	GSM4851940: Worker3_VvulW3; Vespula vulgaris; RNA-Seq
Vespula vulgaris_W4	SRR12885147	2021-01-31 19:33:34	2020-10-23 16:29:21	28216903	8465070900	28216903	300	2832		https://sra-downloadb.be-md.ncbi.nlm.nih.gov/sos3/sra-pub-run-21/SRR12885147/SRR12885147.1	SRX9350964		RNA-Seq	cDNA	TRANSCRIPTOMIC	PAIRED	0	0	ILLUMINA	Illumina HiSeq 2000	SRP288364	PRJNA671205		671205	SRS7574360	SAMN16533009	simple	7454	Vespula vulgaris	GSM4851941							no					GEO	SRA1147222		public	252710DEA7523DCD7374C8BA67AD5B2F	E9AD9E26AA47F6A4F61E46594B39D7E9	SRX9350964	GSM4851941: Worker4_VvulW4; Vespula vulgaris; RNA-Seq
Vespula vulgaris_W5	SRR12885148	2021-01-31 19:33:35	2020-10-23 16:18:57	25568910	7670673000	25568910	300	2435		https://sra-downloadb.be-md.ncbi.nlm.nih.gov/sos3/sra-pub-run-19/SRR12885148/SRR12885148.1	SRX9350965		RNA-Seq	cDNA	TRANSCRIPTOMIC	PAIRED	0	0	ILLUMINA	Illumina HiSeq 2000	SRP288364	PRJNA671205		671205	SRS7574361	SAMN16533003	simple	7454	Vespula vulgaris	GSM4851942							no					GEO	SRA1147222		public	9449B02C6388A497BCECAFA43182B460	4F716AE4F9075FB25DAB3A1311747693	SRX9350965	GSM4851942: Worker5_VvulW5; Vespula vulgaris; RNA-Seq
Vespula vulgaris_MH1_Q	SRR12885149	2021-01-31 19:33:35	2020-10-23 16:19:28	37825407	11347622100	37825407	300	3976		https://sra-downloadb.be-md.ncbi.nlm.nih.gov/sos3/sra-pub-run-19/SRR12885149/SRR12885149.1	SRX9350966		RNA-Seq	cDNA	TRANSCRIPTOMIC	PAIRED	0	0	ILLUMINA	Illumina HiSeq 2000	SRP288364	PRJNA671205		671205	SRS7574362	SAMN16533002	simple	7454	Vespula vulgaris	GSM4851943							no					GEO	SRA1147222		public	86F7FD18F3A3136409AFBCA995D73525	BA0FA985ED35D2AA8904A80EBA0F687C	SRX9350966	GSM4851943: Queen_MH1Q; Vespula vulgaris; RNA-Seq
Vespula vulgaris_MH2_Q	SRR12885150	2021-01-31 19:33:35	2020-10-23 16:19:51	38147128	11444138400	38147128	300	4362		https://sra-downloadb.be-md.ncbi.nlm.nih.gov/sos3/sra-pub-run-21/SRR12885150/SRR12885150.1	SRX9350967		RNA-Seq	cDNA	TRANSCRIPTOMIC	PAIRED	0	0	ILLUMINA	Illumina HiSeq 2000	SRP288364	PRJNA671205		671205	SRS7574363	SAMN16533001	simple	7454	Vespula vulgaris	GSM4851944							no					GEO	SRA1147222		public	6C97DC5EC18FAD242DE456766B1D3491	0AE5314ACBF5F8A3A468610C97B6F3A0	SRX9350967	GSM4851944: Queen_MH2Q; Vespula vulgaris; RNA-Seq
Vespula vulgaris_MH5_Q	SRR12885151	2021-01-31 19:33:35	2020-10-23 16:17:22	36991531	11097459300	36991531	300	4189		https://sra-downloadb.be-md.ncbi.nlm.nih.gov/sos3/sra-pub-run-19/SRR12885151/SRR12885151.1	SRX9350968		RNA-Seq	cDNA	TRANSCRIPTOMIC	PAIRED	0	0	ILLUMINA	Illumina HiSeq 2000	SRP288364	PRJNA671205		671205	SRS7574364	SAMN16533000	simple	7454	Vespula vulgaris	GSM4851945							no					GEO	SRA1147222		public	FC45F5208F9BC222106190423107C84F	23F15B6DB00928E29301BFC253246979	SRX9350968	GSM4851945: Queen_MH5Q; Vespula vulgaris; RNA-Seq
Vespula vulgaris_RHS_Q	SRR12885152	2021-01-31 19:33:35	2020-10-23 16:18:32	32202729	9660818700	32202729	300	3352		https://sra-downloadb.be-md.ncbi.nlm.nih.gov/sos3/sra-pub-run-19/SRR12885152/SRR12885152.1	SRX9350969		RNA-Seq	cDNA	TRANSCRIPTOMIC	PAIRED	0	0	ILLUMINA	Illumina HiSeq 2000	SRP288364	PRJNA671205		671205	SRS7574365	SAMN16532999	simple	7454	Vespula vulgaris	GSM4851946							no					GEO	SRA1147222		public	C68EF92381693A23815101081D62DCA1	A7319F23DD2CC0E8D3CF5832BFFCC983	SRX9350969	GSM4851946: Queen_RHSQ; Vespula vulgaris; RNA-Seq
Vespula vulgaris_VH_Q	SRR12885153	2021-01-31 19:33:35	2020-10-23 16:15:26	34955447	10486634100	34955447	300	3997		https://sra-downloadb.be-md.ncbi.nlm.nih.gov/sos3/sra-pub-run-20/SRR12885153/SRR12885153.1	SRX9350970		RNA-Seq	cDNA	TRANSCRIPTOMIC	PAIRED	0	0	ILLUMINA	Illumina HiSeq 2000	SRP288364	PRJNA671205		671205	SRS7574366	SAMN16533014	simple	7454	Vespula vulgaris	GSM4851947							no					GEO	SRA1147222		public	3BDD4F770BD76F8ED02348555A9C1F19	95877D759920538402D52D740FDFC760	SRX9350970	GSM4851947: Queen_VHQ; Vespula vulgaris; RNA-Seq
Polybia quadricincta_Q	SRR12885154	2021-01-31 19:33:35	2020-10-23 16:31:11	48961958	9792391600	48961958	200	3240		https://sra-downloadb.be-md.ncbi.nlm.nih.gov/sos3/sra-pub-run-20/SRR12885154/SRR12885154.1	SRX9350971		RNA-Seq	cDNA	TRANSCRIPTOMIC	PAIRED	0	0	ILLUMINA	Illumina HiSeq 2000	SRP288364	PRJNA671205		671205	SRS7574367	SAMN16533019	simple	2724035	Polybia quadricincta	GSM4851948							no					GEO	SRA1147222		public	C850AB85AD8C3717A875A5D74171031B	9B682AC1A2D431A0DB8BD787BDF54E7E	SRX9350971	GSM4851948: Queen2_PaccQ2; Polybia quadricincta; RNA-Seq
Polybia quadricincta_W	SRR12885155	2021-01-31 19:33:35	2020-10-23 16:24:28	43732047	8746409400	43732047	200	2807		https://sra-downloadb.be-md.ncbi.nlm.nih.gov/sos3/sra-pub-run-19/SRR12885155/SRR12885155.1	SRX9350972		RNA-Seq	cDNA	TRANSCRIPTOMIC	PAIRED	0	0	ILLUMINA	Illumina HiSeq 2000	SRP288364	PRJNA671205		671205	SRS7574368	SAMN16533018	simple	2724035	Polybia quadricincta	GSM4851949							no					GEO	SRA1147222		public	8AFBC7976D1531DF36404C1D162D8E4C	F0975A35445379B2AB3C8835F8FD98E3	SRX9350972	GSM4851949: Worker1_PaccW1; Polybia quadricincta; RNA-Seq
Brachygastra mellifica_Q	SRR12885156	2021-01-31 19:33:35	2020-10-23 16:02:17	13867248	2746045429	13867248	198	925		https://sra-downloadb.be-md.ncbi.nlm.nih.gov/sos3/sra-pub-run-19/SRR12885156/SRR12885156.1	SRX9350973		RNA-Seq	cDNA	TRANSCRIPTOMIC	PAIRED	0	0	ILLUMINA	Illumina HiSeq 2000	SRP288364	PRJNA671205		671205	SRS7574369	SAMN16533013	simple	91401	Brachygastra mellifica	GSM4851950							no					GEO	SRA1147222		public	28E569609D939324CA56EB6D0EB0F83D	09A67335D340D4E45EB702F2F04BE194	SRX9350973	GSM4851950: BMQueen; Brachygastra mellifica; RNA-Seq
Brachygastra mellifica_W	SRR12885157	2021-01-31 19:33:35	2020-10-23 16:08:06	23618920	4649387736	23618920	196	1582		https://sra-downloadb.be-md.ncbi.nlm.nih.gov/sos3/sra-pub-run-21/SRR12885157/SRR12885157.1	SRX9350974		RNA-Seq	cDNA	TRANSCRIPTOMIC	PAIRED	0	0	ILLUMINA	Illumina HiSeq 2000	SRP288364	PRJNA671205		671205	SRS7574370	SAMN16533012	simple	91401	Brachygastra mellifica	GSM4851951							no					GEO	SRA1147222		public	B3E1282C4FF3F48A8494D73BF7F73B7D	E8D06F78F6866D34C1D5B0C2B7BD1F1C	SRX9350974	GSM4851951: BMWorker; Brachygastra mellifica; RNA-Seq
Agelaia cajennensis_Q	SRR12885158	2021-01-31 19:33:35	2020-10-23 16:14:39	34012350	6802470000	34012350	200	2934		https://sra-downloadb.be-md.ncbi.nlm.nih.gov/sos3/sra-pub-run-20/SRR12885158/SRR12885158.1	SRX9350975		RNA-Seq	cDNA	TRANSCRIPTOMIC	PAIRED	0	0	ILLUMINA	Illumina HiSeq 2000	SRP288364	PRJNA671205		671205	SRS7574371	SAMN16533016	simple	1914526	Agelaia cajennensis	GSM4851952							no					GEO	SRA1147222		public	61991088CB71FAF524D41D93968CA1C6	D053C45D953D6A3975E6FFA0AA0C7EA4	SRX9350975	GSM4851952: Agelaia_Queen; Agelaia cajennensis; RNA-Seq
Agelaia cajennensis_W	SRR12885159	2021-01-31 19:33:35	2020-10-23 16:14:54	31144519	6228903800	31144519	200	2693		https://sra-downloadb.be-md.ncbi.nlm.nih.gov/sos3/sra-pub-run-20/SRR12885159/SRR12885159.1	SRX9350976		RNA-Seq	cDNA	TRANSCRIPTOMIC	PAIRED	0	0	ILLUMINA	Illumina HiSeq 2000	SRP288364	PRJNA671205		671205	SRS7574372	SAMN16533015	simple	1914526	Agelaia cajennensis	GSM4851953							no					GEO	SRA1147222		public	0147DABC01F4ABE57E4E4AD76770DC0B	2CAE45DD6946428176264BECB3303B6A	SRX9350976	GSM4851953: Agelaia_Worker; Agelaia cajennensis; RNA-Seq
Mischocyttarus basimacula_Q	SRR12885160	2021-01-31 19:33:35	2020-10-23 16:17:54	36631861	7326372200	36631861	200	3160		https://sra-downloadb.be-md.ncbi.nlm.nih.gov/sos3/sra-pub-run-20/SRR12885160/SRR12885160.1	SRX9350977		RNA-Seq	cDNA	TRANSCRIPTOMIC	PAIRED	0	0	ILLUMINA	Illumina HiSeq 2000	SRP288364	PRJNA671205		671205	SRS7574373	SAMN16532981	simple	2676397	Mischocyttarus basimacula	GSM4851954							no					GEO	SRA1147222		public	3EF2116999C6A0886FB46498BD97893F	AFC0B453D1BB52727A786194BF4EE636	SRX9350977	GSM4851954: Mischocyttarus_Queen; Mischocyttarus basimacula; RNA-Seq
Mischocyttarus basimacula_W	SRR12885161	2021-01-31 19:33:35	2020-10-23 16:16:32	37227319	7445463800	37227319	200	3237		https://sra-downloadb.be-md.ncbi.nlm.nih.gov/sos3/sra-pub-run-19/SRR12885161/SRR12885161.1	SRX9350978		RNA-Seq	cDNA	TRANSCRIPTOMIC	PAIRED	0	0	ILLUMINA	Illumina HiSeq 2000	SRP288364	PRJNA671205		671205	SRS7574374	SAMN16532980	simple	2676397	Mischocyttarus basimacula	GSM4851955							no					GEO	SRA1147222		public	9C73D9B9C906BDDD6326608000AD56EF	6D221AB633CDBF0B5F6A54C91ED8D476	SRX9350978	GSM4851955: Mischocyttarus_Worker; Mischocyttarus basimacula; RNA-Seq
Angiopolybia pallens_Q	SRR12885162	2021-01-31 19:33:35	2020-10-23 16:24:58	39393919	7878783800	39393919	200	2528		https://sra-downloadb.be-md.ncbi.nlm.nih.gov/sos3/sra-pub-run-19/SRR12885162/SRR12885162.1	SRX9350979		RNA-Seq	cDNA	TRANSCRIPTOMIC	PAIRED	0	0	ILLUMINA	Illumina HiSeq 2000	SRP288364	PRJNA671205		671205	SRS7574375	SAMN16532979	simple	91386	Angiopolybia pallens	GSM4851956							no					GEO	SRA1147222		public	2C7CADE7879346ADA1590D5048800AF3	D1C10C57871BAF99906D5CF2A0E6F8AF	SRX9350979	GSM4851956: Angiopolybia Queen; Angiopolybia pallens; RNA-Seq
Angiopolybia pallens_W	SRR12885163	2021-01-31 19:33:35	2020-10-23 16:13:44	41837397	8367479400	41837397	200	2720		https://sra-downloadb.be-md.ncbi.nlm.nih.gov/sos3/sra-pub-run-19/SRR12885163/SRR12885163.1	SRX9350980		RNA-Seq	cDNA	TRANSCRIPTOMIC	PAIRED	0	0	ILLUMINA	Illumina HiSeq 2000	SRP288364	PRJNA671205		671205	SRS7574376	SAMN16532978	simple	91386	Angiopolybia pallens	GSM4851957							no					GEO	SRA1147222		public	C15EC410BEA9499FC29DAB88D707CF56	1F0A77170D1A1BF1888D9C991B3F9F08	SRX9350980	GSM4851957: Angiopolybia Worker; Angiopolybia pallens; RNA-Seq
Polistes canadensis_Q1	SRR12885164	2021-01-31 19:33:35	2020-10-23 16:09:13	24557891	4799645220	24557891	195	3051		https://sra-downloadb.be-md.ncbi.nlm.nih.gov/sos3/sra-pub-run-20/SRR12885164/SRR12885164.1	SRX9350981		RNA-Seq	cDNA	TRANSCRIPTOMIC	PAIRED	0	0	ILLUMINA	Illumina HiSeq 2000	SRP288364	PRJNA671205		671205	SRS7574377	SAMN16532976	simple	91411	Polistes canadensis	GSM4851958							no					GEO	SRA1147222		public	0562C49007C32869FEEF7F851A4D6DA7	CAA1535431BF97796ED27312CB9E2B2F	SRX9350981	GSM4851958: Polistes_queen_1; Polistes canadensis; RNA-Seq
Polistes canadensis_Q2	SRR12885165	2021-01-31 19:33:35	2020-10-23 16:24:47	54602368	10785593516	54602368	197	3600		https://sra-downloadb.be-md.ncbi.nlm.nih.gov/sos3/sra-pub-run-19/SRR12885165/SRR12885165.1	SRX9350982		RNA-Seq	cDNA	TRANSCRIPTOMIC	PAIRED	0	0	ILLUMINA	Illumina HiSeq 2000	SRP288364	PRJNA671205		671205	SRS7574378	SAMN16532974	simple	91411	Polistes canadensis	GSM4851959							no					GEO	SRA1147222		public	A23BAF99F20B58E98EED4AF2ED7F5CF0	91240D87B26901A553BE563EA7D2B51C	SRX9350982	GSM4851959: Polistes_queen_2; Polistes canadensis; RNA-Seq
Polistes canadensis_Q3	SRR12885166	2021-01-31 19:33:35	2020-10-23 16:11:12	22620222	4445941465	22620222	196	2789		https://sra-downloadb.be-md.ncbi.nlm.nih.gov/sos3/sra-pub-run-19/SRR12885166/SRR12885166.1	SRX9350983		RNA-Seq	cDNA	TRANSCRIPTOMIC	PAIRED	0	0	ILLUMINA	Illumina HiSeq 2000	SRP288364	PRJNA671205		671205	SRS7574379	SAMN16532973	simple	91411	Polistes canadensis	GSM4851960							no					GEO	SRA1147222		public	72AC1AE20E0E3C9E63BB280C414C3FB3	1FA95591DBB60E3A970F61DEA6DC4575	SRX9350983	GSM4851960: Polistes_queen_3; Polistes canadensis; RNA-Seq
Polistes canadensis_W1	SRR12885167	2021-01-31 19:33:35	2020-10-23 16:13:05	24599066	4800116284	24599066	195	3055		https://sra-downloadb.be-md.ncbi.nlm.nih.gov/sos3/sra-pub-run-19/SRR12885167/SRR12885167.1	SRX9350984		RNA-Seq	cDNA	TRANSCRIPTOMIC	PAIRED	0	0	ILLUMINA	Illumina HiSeq 2000	SRP288364	PRJNA671205		671205	SRS7574380	SAMN16532971	simple	91411	Polistes canadensis	GSM4851961							no					GEO	SRA1147222		public	8BB84868DDE1B22C43BA807EE7E94C77	7F193BA18BE707C5D01CED85DED15D92	SRX9350984	GSM4851961: Polistes_worker_1; Polistes canadensis; RNA-Seq
Polistes canadensis_W2	SRR12885168	2021-01-31 19:33:35	2020-10-23 16:12:37	24922698	4869767428	24922698	195	3091		https://sra-downloadb.be-md.ncbi.nlm.nih.gov/sos3/sra-pub-run-21/SRR12885168/SRR12885168.1	SRX9350985		RNA-Seq	cDNA	TRANSCRIPTOMIC	PAIRED	0	0	ILLUMINA	Illumina HiSeq 2000	SRP288364	PRJNA671205		671205	SRS7574381	SAMN16532970	simple	91411	Polistes canadensis	GSM4851962							no					GEO	SRA1147222		public	251C988CE3EAFC0456289670AA3FBA1F	EBD9B8BAC89F7DFC7BC68E75E4338CB3	SRX9350985	GSM4851962: Polistes_worker_2; Polistes canadensis; RNA-Seq
Polistes canadensis_W3	SRR12885169	2021-01-31 19:33:35	2020-10-23 16:05:25	21660398	4260977849	21660398	196	2666		https://sra-downloadb.be-md.ncbi.nlm.nih.gov/sos3/sra-pub-run-19/SRR12885169/SRR12885169.1	SRX9350986		RNA-Seq	cDNA	TRANSCRIPTOMIC	PAIRED	0	0	ILLUMINA	Illumina HiSeq 2000	SRP288364	PRJNA671205		671205	SRS7574382	SAMN16532955	simple	91411	Polistes canadensis	GSM4851963							no					GEO	SRA1147222		public	45272A2BB20330D715679E9BF623D5AB	7CEFCEF2E418DB5E27D9756DEF12D868	SRX9350986	GSM4851963: Polistes_worker_3; Polistes canadensis; RNA-Seq
Metapolybia cingulata_Q	SRR12885170	2021-01-31 19:33:35	2020-10-23 16:19:35	28689283	5737856600	28689283	200	2512		https://sra-downloadb.be-md.ncbi.nlm.nih.gov/sos3/sra-pub-run-19/SRR12885170/SRR12885170.1	SRX9350987		RNA-Seq	cDNA	TRANSCRIPTOMIC	PAIRED	0	0	ILLUMINA	Illumina HiSeq 2000	SRP288364	PRJNA671205		671205	SRS7574383	SAMN16532968	simple	91402	Metapolybia cingulata	GSM4851964							no					GEO	SRA1147222		public	22E0ED43D145E7B19886FCA5FE185EA8	AD33EFA8DC807086B620AF5151042C5A	SRX9350987	GSM4851964: Metapolybia_Queen; Metapolybia cingulata; RNA-Seq
Metapolybia cingulata_W	SRR12885171	2021-01-31 19:33:35	2020-10-23 16:10:05	26546200	5309240000	26546200	200	2320		https://sra-downloadb.be-md.ncbi.nlm.nih.gov/sos3/sra-pub-run-21/SRR12885171/SRR12885171.1	SRX9350988		RNA-Seq	cDNA	TRANSCRIPTOMIC	PAIRED	0	0	ILLUMINA	Illumina HiSeq 2000	SRP288364	PRJNA671205		671205	SRS7574384	SAMN16532965	simple	91402	Metapolybia cingulata	GSM4851965							no					GEO	SRA1147222		public	0CE431F003049B88C2D6B592D051DA85	25330F28AAE9447C8CD0FA8B55375DE2	SRX9350988	GSM4851965: Metapolybia_Worker; Metapolybia cingulata; RNA-Seq
[truncated: 15 more columns]

## Sheet: General stats
Sample Name	% Dups	% GC	Length	M Seqs
Vespa crabro_Q1_1	0.58	0.35	150 bp	23
Vespa crabro_Q1_2	0.566	0.35	150 bp	23
Vespa crabro_Q2_1	0.592	0.36	150 bp	25
Vespa crabro_Q2_2	0.583	0.36	150 bp	25
Vespa crabro_Q3_1	0.564	0.37	150 bp	22.8
Vespa crabro_Q3_2	0.551	0.37	150 bp	22.8
Vespa crabro_Q4_1	0.587	0.36	150 bp	26.1
Vespa crabro_Q4_2	0.578	0.36	150 bp	26.1
Vespa crabro_Q5_1	0.576	0.36	150 bp	25.7
Vespa crabro_Q5_2	0.559	0.36	150 bp	25.7
Vespa crabro_VC_Q2_1	0.57	0.36	150 bp	26.6
Vespa crabro_VC_Q2_2	0.56	0.36	150 bp	26.6
Vespa crabro_VC1_W1_1	0.585	0.36	150 bp	36.2
Vespa crabro_VC1_W1_2	0.519	0.36	150 bp	36.2
Vespa crabro_W1_1	0.554	0.36	150 bp	26.6
Vespa crabro_W1_2	0.54	0.36	150 bp	26.6
Vespa crabro_W3_1	0.57	0.35	150 bp	30.5
Vespa crabro_W3_2	0.561	0.35	150 bp	30.5
Vespa crabro_W5_1	0.569	0.35	150 bp	27.2
Vespa crabro_W5_2	0.558	0.35	150 bp	27.2
Vespa crabro_W6_1	0.567	0.36	150 bp	28.3
Vespa crabro_W6_2	0.56	0.36	150 bp	28.3
Vespa crabro_W7_1	0.545	0.36	150 bp	23
Vespa crabro_W7_2	0.536	0.35	150 bp	23
Vespula vulgaris_W1_1	0.331	0.37	150 bp	27.4
Vespula vulgaris_W1_2	0.303	0.37	150 bp	27.4
Vespula vulgaris_W2_1	0.334	0.37	150 bp	27.1
Vespula vulgaris_W2_2	0.275	0.37	150 bp	27.1
Vespula vulgaris_W3_1	0.33	0.37	150 bp	26.1
Vespula vulgaris_W3_2	0.304	0.37	150 bp	26.1
Vespula vulgaris_W4_1	0.348	0.37	150 bp	28.2
Vespula vulgaris_W4_2	0.233	0.37	150 bp	28.2
Vespula vulgaris_W5_1	0.336	0.37	150 bp	25.6
Vespula vulgaris_W5_2	0.312	0.37	150 bp	25.6
Vespula vulgaris_MH1_Q_1	0.601	0.36	150 bp	37.8
Vespula vulgaris_MH1_Q_2	0.591	0.37	150 bp	37.8
Vespula vulgaris_MH2_Q_1	0.536	0.35	150 bp	38.1
Vespula vulgaris_MH2_Q_2	0.489	0.35	150 bp	38.1
Vespula vulgaris_MH5_Q_1	0.557	0.35	150 bp	37
Vespula vulgaris_MH5_Q_2	0.509	0.36	150 bp	37
Vespula vulgaris_RHS_Q_1	0.57	0.36	150 bp	32.2
Vespula vulgaris_RHS_Q_2	0.561	0.36	150 bp	32.2
Vespula vulgaris_VH_Q_1	0.532	0.35	150 bp	35
Vespula vulgaris_VH_Q_2	0.476	0.36	150 bp	35
Polybia quadricincta_Q_1	0.76	0.46	100 bp	49
Polybia quadricincta_Q_2	0.717	0.45	100 bp	49
Polybia quadricincta_W_1	0.746	0.45	100 bp	43.7
Polybia quadricincta_W_2	0.705	0.45	100 bp	43.7
Brachygastra mellifica_Q_1	0.601	0.44	99 bp	13.9
Brachygastra mellifica_Q_2	0.573	0.44	99 bp	13.9
Brachygastra mellifica_W_1	0.628	0.44	99 bp	23.6
Brachygastra mellifica_W_2	0.591	0.43	98 bp	23.6
Agelaia cajennensis_Q_1	0.662	0.4	100 bp	34
Agelaia cajennensis_Q_2	0.615	0.4	100 bp	34
Agelaia cajennensis_W_1	0.654	0.4	100 bp	31.1
Agelaia cajennensis_W_2	0.6	0.39	100 bp	31.1
Mischocyttarus basimacula_Q_1	0.655	0.4	100 bp	36.6
Mischocyttarus basimacula_Q_2	0.627	0.4	100 bp	36.6
Mischocyttarus basimacula_W_1	0.706	0.43	100 bp	37.2
Mischocyttarus basimacula_W_2	0.682	0.43	100 bp	37.2
Angiopolybia pallens_Q_1	0.726	0.44	100 bp	39.4
Angiopolybia pallens_Q_2	0.691	0.44	100 bp	39.4
Angiopolybia pallens_W_1	0.745	0.45	100 bp	41.8
Angiopolybia pallens_W_2	0.709	0.44	100 bp	41.8
Polistes canadensis_Q1_1	0.581	0.4	95 bp	24.6
Polistes canadensis_Q1_2	0.607	0.4	98 bp	24.6
Polistes canadensis_Q2_1	0.784	0.38	99 bp	54.6
Polistes canadensis_Q2_2	0.674	0.37	99 bp	54.6
Polistes canadensis_Q3_1	0.596	0.41	96 bp	22.6
Polistes canadensis_Q3_2	0.608	0.41	98 bp	22.6
Polistes canadensis_W1_1	0.556	0.4	95 bp	24.6
Polistes canadensis_W1_2	0.576	0.39	98 bp	24.6
Polistes canadensis_W2_1	0.578	0.39	95 bp	24.9
Polistes canadensis_W2_2	0.603	0.39	98 bp	24.9
Polistes canadensis_W3_1	0.546	0.38	97 bp	21.7
Polistes canadensis_W3_2	0.55	0.38	98 bp	21.7
Metapolybia cingulata_Q_1	0.708	0.44	100 bp	28.7
Metapolybia cingulata_Q_2	0.672	0.44	100 bp	28.7
Metapolybia cingulata_W_1	0.695	0.44	100 bp	26.5
Metapolybia cingulata_W_2	0.662	0.44	100 bp	26.5

## Sheet: per base quality stats
Position (bp)	Vespa crabro_Q1_1	Vespa crabro_Q1_2	Vespa crabro_Q2_1	Vespa crabro_Q2_2	Vespa crabro_Q3_1	Vespa crabro_Q3_2	Vespa crabro_Q4_1	Vespa crabro_Q4_2	Vespa crabro_Q5_1	Vespa crabro_Q5_2	Vespa crabro_VC_Q2_1	Vespa crabro_VC_Q2_2	Vespa crabro_VC1_W1_1	Vespa crabro_VC1_W1_2	Vespa crabro_W1_1	Vespa crabro_W1_2	Vespa crabro_W3_1	Vespa crabro_W3_2	Vespa crabro_W5_1	Vespa crabro_W5_2	Vespa crabro_W6_1	Vespa crabro_W6_2	Vespa crabro_W7_1	Vespa crabro_W7_2	Vespula vulgaris_W1_1	Vespula vulgaris_W1_2	Vespula vulgaris_W2_1	Vespula vulgaris_W2_2	Vespula vulgaris_W3_1	Vespula vulgaris_W3_2	Vespula vulgaris_W4_1	Vespula vulgaris_W4_2	Vespula vulgaris_W5_1	Vespula vulgaris_W5_2	Vespula vulgaris_MH1_Q_1	Vespula vulgaris_MH1_Q_2	Vespula vulgaris_MH2_Q_1	Vespula vulgaris_MH2_Q_2	Vespula vulgaris_MH5_Q_1	Vespula vulgaris_MH5_Q_2	Vespula vulgaris_RHS_Q_1	Vespula vulgaris_RHS_Q_2	Vespula vulgaris_VH_Q_1	Vespula vulgaris_VH_Q_2	Polybia quadricincta_Q_1	Polybia quadricincta_Q_2	Polybia quadricincta_W_1	Polybia quadricincta_W_2	Brachygastra mellifica_Q_1
1	36.2894	35.9705	36.2821	36.0977	36.293	35.9496	36.2599	36.0246	36.2894	35.8744	36.2755	36.0713	31.2106	31.0571	36.2626	35.949	36.2697	36.057	36.2192	35.9888	36.2788	36.135	36.2653	36.1334	36.1332	36.0078	36.1242	35.7646	36.12	36.0272	36.0997	34.461	36.1112	36.0449	31.5023	31.4706	31.1952	31.0748	31.1981	31.1328	31.6411	31.4979	31.1921	31.0827	32.6811	32.2252	32.693	32.3182	32.5434
2	36.2976	35.8797	36.2877	35.9796	36.2891	35.8211	36.2672	35.895	36.3001	35.7702	36.2905	35.9621	31.5463	31.301	36.2789	35.8377	36.2884	35.9651	36.2537	35.8862	36.2909	36.0305	36.2727	36.0207	36.1029	35.9562	36.0968	35.6723	36.0925	35.9609	36.0593	34.5317	36.0925	35.9937	31.7862	31.5273	31.538	31.3587	31.5421	31.3634	31.6921	31.611	31.5345	31.3087	32.6742	32.1612	32.6903	32.2494	32.5748
3	36.4272	36.0736	36.4215	36.1462	36.4201	36.0308	36.4015	36.0855	36.4359	35.9906	36.4261	36.142	35.3871	34.7471	36.4163	36.0427	36.4267	36.1418	36.3934	36.0716	36.427	36.185	36.4173	36.188	36.2412	36.0661	36.2368	35.8339	36.233	36.0641	36.2111	35.0053	36.2321	36.0915	35.9718	35.7498	35.3741	35.1139	35.3779	35.1432	35.7013	35.8159	35.3677	35.0095	32.643	32.2541	32.6544	32.3249	32.5551
4	36.4432	36.1064	36.4397	36.1756	36.4372	36.0808	36.422	36.1268	36.45	36.0384	36.4425	36.1713	36.269	35.4486	36.4388	36.0904	36.445	36.1682	36.4151	36.103	36.4435	36.2102	36.4361	36.2168	36.2667	36.0463	36.2621	35.8248	36.2579	36.0483	36.2391	35.0952	36.2554	36.0734	36.4555	36.0894	36.2726	35.6933	36.2778	35.7415	36.3784	36.1322	36.2691	35.6465	32.713	32.3248	32.7226	32.3914	32.5715
5	36.4823	36.1791	36.4805	36.235	36.4715	36.1479	36.4687	36.1927	36.4876	36.1045	36.4768	36.2354	36.3584	35.8844	36.4752	36.1545	36.4802	36.2325	36.4592	36.1672	36.4845	36.2693	36.4781	36.2795	36.3146	36.0787	36.3123	35.8554	36.3126	36.0733	36.2948	35.2066	36.3096	36.0969	36.581	36.3958	36.3577	35.9483	36.3614	35.9938	36.5131	36.3931	36.3533	35.8963	32.708	32.3759	32.7183	32.4393	32.5475
6	36.4742	36.1677	36.4702	36.2214	36.4686	36.1382	36.4517	36.1778	36.4806	36.0948	36.4709	36.2232	40.0405	39.1521	36.4677	36.1407	36.4738	36.2179	36.4467	36.1509	36.4725	36.255	36.4617	36.2639	36.2873	36.0556	36.2852	35.8254	36.2765	36.048	36.2586	35.1956	36.278	36.0667	40.2887	39.8502	40.0494	39.3147	40.0543	39.4541	40.2822	39.9037	40.0412	39.3384	36.2479	36.0397	36.2719	36.1313	35.9617
7	36.3993	36.1298	36.3995	36.1907	36.3898	36.1142	36.3853	36.1567	36.4043	36.0468	36.3941	36.2032	40.0837	39.1525	36.3974	36.1176	36.3961	36.1914	36.3772	36.1154	36.4052	36.2344	36.3988	36.2294	36.1912	36.0539	36.1877	35.815	36.1982	36.0373	36.1784	35.2319	36.197	36.0546	40.3482	39.9775	40.0916	39.4755	40.0969	39.5992	40.4074	40.0753	40.0861	39.494	36.4857	36.0679	36.502	36.1581	36.1608
8	36.4728	36.1992	36.4735	36.2737	36.4667	36.1897	36.4603	36.2333	36.475	36.1511	36.4663	36.2795	40.2093	38.9829	36.471	36.1855	36.4684	36.2661	36.4508	36.1991	36.4771	36.2903	36.4757	36.3142	36.3241	36.1527	36.3255	35.9475	36.3286	36.1305	36.3168	35.4069	36.3249	36.1614	40.4095	40.0861	40.2145	39.4688	40.2177	39.6137	40.4446	40.151	40.2099	39.4761	36.4814	36.0669	36.4901	36.153	36.1878
9	36.4703	36.1952	36.4705	36.2676	36.4597	36.197	36.4549	36.2184	36.4709	36.1365	36.462	36.2721	40.2044	39.17	36.469	36.1824	36.4637	36.2509	36.4477	36.1944	36.4712	36.281	36.4712	36.31	36.3109	36.1302	36.3124	35.9126	36.315	36.1177	36.3044	35.3806	36.3152	36.1335	40.4348	40.0664	40.2082	39.5367	40.2118	39.6125	40.4444	40.1433	40.2042	39.5134	36.5722	36.068	36.5792	36.1518	36.2356
10																																													36.5708	36.0677	36.5747	36.1527	36.2246
12	36.459	36.1985	36.4581	36.2499	36.4529	36.1769	36.438	36.213	36.4623	36.1331	36.4564	36.2664	40.2229	39.3563	36.4552	36.1809	36.4577	36.2488	36.438	36.1841	36.4621	36.2787	36.4535	36.2969	36.2753	36.0987	36.2773	35.8879	36.2723	36.0857	36.2565	35.3672	36.2754	36.1047	40.4334	40.0865	40.2252	39.5432	40.2299	39.6369	40.4272	40.1331	40.2223	39.5364	36.5675	36.0622	36.5685	36.1437	36.2257
14																																													36.5697	36.0484	36.5725	36.131	36.1751
16																																													36.5523	36.0604	36.5582	36.1469	36.2378
17	36.4261	36.1848	36.4276	36.236	36.4202	36.1702	36.4032	36.1972	36.4316	36.1211	36.4235	36.2425	40.2286	39.3555	36.4224	36.1631	36.4244	36.2264	36.4054	36.1641	36.43	36.2617	36.4184	36.2766	36.2487	36.0657	36.2529	35.8588	36.2463	36.0534	36.2305	35.3533	36.2522	36.0742	40.4213	40.0417	40.2336	39.5109	40.2391	39.6064	40.4434	40.1061	40.2314	39.501
18																																													36.5529	36.0652	36.559	36.1517	36.2598
20																																													36.5465	36.0703	36.5555	36.1567	36.2688
22	36.3896	36.1642	36.3966	36.2179	36.3838	36.1534	36.3726	36.1766	36.3931	36.101	36.3843	36.2176	40.2064	39.3012	36.3832	36.1395	36.3826	36.1998	36.3682	36.139	36.394	36.2396	36.3831	36.2528	36.2089	36.0408	36.2156	35.8356	36.2084	36.0278	36.1937	35.3348	36.2128	36.0516	40.4025	39.9761	40.2134	39.4306	40.2191	39.5157	40.4228	40.0425	40.2101	39.4087	36.545	36.0695	36.5556	36.1523	36.2563
24																																													36.5355	36.0626	36.547	36.148	36.2205
26																																													36.5037	36.05	36.5193	36.1417	36.1659
27	36.3035	36.1024	36.3177	36.1632	36.3009	36.0939	36.2891	36.1187	36.3105	36.0374	36.2976	36.1572	40.1087	39.2369	36.2969	36.0769	36.2934	36.1353	36.2802	36.0755	36.3122	36.1824	36.2993	36.1952	36.1128	35.9569	36.123	35.7451	36.115	35.9441	36.1027	35.2154	36.1199	35.9706	40.3212	39.9399	40.1178	39.3655	40.1263	39.4477	40.3428	40.0116	40.1162	39.341
28																																													36.4762	36.0316	36.5029	36.126	36.1743
30																																													36.458	36.0277	36.487	36.1243	36.0379
32	36.2433	36.0473	36.2611	36.1167	36.2455	36.0439	36.2254	36.0676	36.2496	35.9826	36.2376	36.105	40.026	39.175	36.2352	36.0213	36.2306	36.0782	36.2159	36.0152	36.2516	36.1312	36.2367	36.1443	36.047	35.8894	36.0593	35.671	36.0437	35.8753	36.0353	35.1316	36.0558	35.9036	40.2638	39.8785	40.038	39.3054	40.0656	39.3901	40.2929	39.9681	40.0518	39.2788	36.4316	36.0301	36.4676	36.1228	36.0669
34																																													36.4137	36.0265	36.4578	36.1189	36.1711
36																																													36.3787	36.0141	36.4318	36.1052	36.1773
37	36.1937	36.0126	36.2152	36.0888	36.1977	36.0135	36.1747	36.0386	36.1981	35.9463	36.1851	36.0697	39.9667	39.1168	36.1817	35.9845	36.1737	36.0365	36.16	35.9785	36.1994	36.0957	36.1836	36.1077	35.9888	35.8604	36.0029	35.6386	35.982	35.8457	35.9779	35.0933	35.9988	35.8734	40.2106	39.8216	40.008	39.2503	40.0223	39.3341	40.2571	39.9056	40.006	39.2191
38																																													36.2969	36.017	36.3583	36.1046	36.1955
40																																													36.1988	35.9999	36.2731	36.089	36.1593
42	36.1312	35.9443	36.1603	36.0269	36.1394	35.9485	36.1138	35.9719	36.1361	35.8775	36.1243	36.0039	39.9327	39.0137	36.1193	35.9138	36.108	35.964	36.0952	35.9042	36.1386	36.0316	36.1205	36.0459	35.9258	35.7777	35.9409	35.5481	35.9186	35.7632	35.916	34.9931	35.9362	35.7934	40.1877	39.7727	39.977	39.1542	39.9926	39.2387	40.2297	39.8572	39.9728	39.1211	36.1322	35.9949	36.2181	36.084	36.1489
44																																													36.0662	35.983	36.1721	36.0745	36.1182
46																																													36.0071	35.9826	36.132	36.0727	36.0949
47	36.0758	35.8962	36.11	35.9911	36.0889	35.9122	36.059	35.9313	36.0791	35.8354	36.0699	35.9592	39.8794	38.8765	36.0616	35.869	36.0477	35.9156	36.0356	35.8558	36.0836	35.9897	36.0671	36.0006	35.8631	35.7198	35.8806	35.4881	35.8548	35.7068	35.8581	34.9153	35.8767	35.7372	40.1724	39.6947	39.9179	39.0157	39.9366	39.1075	40.2077	39.7899	39.9166	38.9825
48																																													35.9223	35.9711	36.0792	36.0591	36.0906
50																																													35.8589	35.958	36.0348	36.0446	36.0329
52	36.0299	35.8187	36.0719	35.9256	36.048	35.8415	36.0189	35.861	36.0357	35.7589	36.0245	35.8834	39.7815	38.7541	36.0158	35.7915	35.9976	35.8353	35.9875	35.7747	36.0396	35.9176	36.022	35.9287	35.8319	35.689	35.8497	35.4586	35.8242	35.6773	35.8289	34.8796	35.8439	35.7106	40.132	39.6284	39.8252	38.908	39.8478	39.0093	40.1697	39.7317	39.8246	38.8729	35.8276	35.9501	36.0081	36.0376	36.0483
54																																													35.7414	35.9396	35.9531	36.0277	36.0568
56																																													35.6515	35.924	35.9022	36.012	36.0334
57	35.9696	35.7519	36.0195	35.8681	35.9945	35.7817	35.9627	35.7977	35.9754	35.6933	35.9664	35.819	39.6849	38.5998	35.9566	35.7223	35.9349	35.7635	35.9244	35.704	35.9828	35.8552	35.9675	35.8647	35.7846	35.654	35.8032	35.4239	35.777	35.643	35.7855	34.8452	35.7991	35.6759	40.0552	39.5417	39.7336	38.7679	39.7613	38.8757	40.0954	39.6506	39.7364	38.7337
58																																													35.5945	35.8918	35.8621	35.9854	36.0157
60																																													35.5388	35.8868	35.843	35.9786	36.0432
62	35.908	35.6709	35.9683	35.7971	35.9391	35.7067	35.906	35.7237	35.9178	35.6134	35.9079	35.7412	39.6425	38.5049	35.8976	35.6423	35.8702	35.6819	35.8624	35.6191	35.9258	35.7784	35.9075	35.7878	35.7476	35.6079	35.7671	35.3763	35.7403	35.5972	35.7506	34.7929	35.7626	35.6329	40.0504	39.5096	39.6957	38.6783	39.7275	38.7981	40.0916	39.621	39.7006	38.6459	35.4837	35.8857	35.8129	35.9761	35.9901
64																																													35.4015	35.8577	35.769	35.9489	36.0109
66																																													35.3261	35.8401	35.7269	35.9326	35.9953
67	35.8525	35.6051	35.9182	35.7398	35.8894	35.6482	35.8566	35.6654	35.8636	35.5497	35.8524	35.6794	39.5311	38.3816	35.8411	35.5744	35.8097	35.6116	35.8037	35.5504	35.8713	35.7164	35.8557	35.7252	35.6863	35.5169	35.707	35.278	35.6801	35.5059	35.6945	34.6711	35.7019	35.5423	39.9957	39.449	39.5902	38.5669	39.6245	38.6944	40.0392	39.5656	39.5944	38.5348
68																																													35.2371	35.7916	35.6887	35.8879	35.9601
70																																													35.1272	35.7596	35.6574	35.8595	35.9195
72	35.777	35.5661	35.8479	35.7138	35.8194	35.6175	35.7839	35.6359	35.7909	35.5165	35.7785	35.6444	39.481	38.2364	35.7656	35.5408	35.7294	35.5721	35.7247	35.5119	35.7974	35.6837	35.7814	35.6904	35.6369	35.5007	35.6603	35.2623	35.6316	35.4909	35.6493	34.6587	35.6525	35.5289	39.9388	39.3491	39.546	38.4269	39.5839	38.5653	39.9846	39.4739	39.5525	38.3964	34.9814	35.713	35.5802	35.8172	35.8869
74																																													34.8871	35.6752	35.5378	35.7835	35.8555
76																																													34.8197	35.6583	35.5081	35.7671	35.828
77	35.7406	35.479	35.8188	35.6416	35.7878	35.5402	35.7527	35.5556	35.7546	35.4319	35.7423	35.5601	39.222	37.8766	35.7279	35.451	35.6867	35.4791	35.6848	35.4222	35.7627	35.6012	35.7466	35.6072	35.5653	35.3815	35.5878	35.1322	35.5614	35.372	35.5793	34.5	35.5813	35.4113	39.7062	39.0763	39.2942	38.0765	39.3408	38.2318	39.7534	39.2229	39.3024	38.0445
78																																													34.6785	35.6158	35.4312	35.7271	35.8085
80																																													34.5418	35.5511	35.3751	35.6658	35.7656
82	35.6667	35.3987	35.7544	35.5715	35.7215	35.4682	35.6854	35.4813	35.6847	35.3509	35.6703	35.4787	39.3414	38.1284	35.6547	35.3689	35.6088	35.3929	35.6078	35.3349	35.6914	35.523	35.6761	35.5276	35.5346	35.3431	35.5574	35.0931	35.5291	35.3348	35.5511	34.4558	35.5489	35.3747	39.9219	39.302	39.413	38.3157	39.4615	38.4634	39.9707	39.4353	39.4247	38.288	34.4337	35.5122	35.331	35.6304	35.7943
84																																													34.2841	35.4575	35.2608	35.5792	35.7719
86																																													34.0277	35.4364	35.0935	35.56	35.653
87	35.5937	35.3017	35.6925	35.4861	35.654	35.3839	35.6188	35.3939	35.6138	35.2581	35.596	35.3895	39.237	37.9896	35.5824	35.275	35.5305	35.2948	35.5311	35.2377	35.6206	35.436	35.6035	35.4404	35.4544	35.239	35.479	34.9794	35.4498	35.2307	35.4728	34.3216	35.4712	35.2715	39.8692	39.2354	39.3078	38.1801	39.3645	38.3387	39.9204	39.3728	39.3219	38.1552
88																																													33.8802	35.3715	35.0401	35.4991	35.6964
90																																													33.7181	35.2896	34.9455	35.4227	35.6995
92	35.521	35.222	35.6289	35.4202	35.5893	35.3136	35.553	35.3224	35.5444	35.1827	35.5261	35.3133	39.1462	37.803	35.511	35.1963	35.4537	35.2127	35.4552	35.1548	35.5507	35.3635	35.5342	35.365	35.424	35.1864	35.4495	34.9244	35.4216	35.1797	35.4476	34.2581	35.4415	35.2228	39.8222	39.1338	39.2159	37.9904	39.2787	38.1588	39.8751	39.2779	39.2329	37.9649	33.5592	35.1982	34.8578	35.3414	35.7306
94																																													33.3771	35.1155	34.7723	35.2652	35.7157
96																																													33.0991	34.978	34.6163	35.1373	35.751
97	35.4593	35.1522	35.5762	35.3598	35.5255	35.2513	35.4904	35.258	35.4782	35.1124	35.4573	35.2444	38.9793	37.5848	35.4423	35.1249	35.378	35.1363	35.3832	35.0796	35.484	35.2961	35.464	35.2971	35.3227	35.0981	35.3505	34.8332	35.3209	35.0928	35.3484	34.1528	35.3447	35.1372	39.7505	39.0281	39.0483	37.7743	39.116	37.956	39.8053	39.1783	39.0674	37.7512
98																																													32.439	34.7185	34.2442	34.9012	35.9567
100																																													31.5774	34.4237	33.7173	34.6258	36.4103
102	35.3884	35.0764	35.5099	35.2954	35.4594	35.1806	35.4225	35.1829	35.4033	35.0347	35.3849	35.1664	38.9052	37.3866	35.3674	35.0438	35.299	35.0511	35.3044	34.9951	35.4103	35.2201	35.3967	35.22	35.2297	35.0345	35.2562	34.7655	35.2278	35.0295	35.2596	34.0792	35.2518	35.0778	39.6962	38.9255	38.9767	37.5789	39.0492	37.772	39.7538	39.0814	38.9985	37.5601
107	35.3134	35.0288	35.4456	35.2581	35.3898	35.139	35.3527	35.1411	35.3332	34.9891	35.3095	35.1172	38.8133	37.1035	35.2938	34.9973	35.2171	34.9959	35.2256	34.9422	35.3368	35.1733	35.318	35.1703	35.2265	34.9423	35.2548	34.6666	35.2246	34.9379	35.2581	33.9611	35.2495	34.989	39.6067	38.8303	38.8846	37.3003	38.9647	37.5121	39.6681	38.993	38.9092	37.2831
112	35.2176	34.9522	35.3582	35.1922	35.3038	35.0705	35.2622	35.0695	35.2373	34.9133	35.2167	35.0432	38.6453	36.8661	35.1997	34.9203	35.1172	34.9142	35.1257	34.8601	35.2438	35.1011	35.2279	35.0966	35.1056	34.8812	35.136	34.6013	35.105	34.878	35.1432	33.8878	35.1308	34.9302	39.5366	38.7283	38.7129	37.0615	38.803	37.2838	39.5994	38.8966	38.7408	37.0449
117	35.1281	34.825	35.2791	35.0775	35.2196	34.9524	35.1762	34.9497	35.1546	34.7868	35.1331	34.9211	38.4733	36.6352	35.1134	34.7915	35.026	34.7836	35.0346	34.7287	35.1609	34.9813	35.1399	34.9749	35.0727	34.8295	35.1035	34.5498	35.0728	34.8268	35.1112	33.8329	35.0981	34.8824	39.4783	38.569	38.5447	36.8399	38.6449	37.0844	39.5413	38.745	38.5733	36.8266
122	35.043	34.8038	35.2006	35.0627	35.1433	34.9401	35.0945	34.9307	35.0651	34.7696	35.0477	34.8982	38.3411	36.2637	35.0246	34.7664	34.9316	34.7537	34.9416	34.702	35.0744	34.9595	35.0571	34.9508	34.957	34.7307	34.9879	34.4456	34.9582	34.7291	35.0007	33.712	34.9845	34.7873	39.3821	38.3609	38.4156	36.4753	38.5224	36.7371	39.448	38.5464	38.4512	36.4666
127	34.9911	34.6533	35.1586	34.9261	35.0992	34.8008	35.0487	34.789	35.0185	34.6177	34.9965	34.7507	38.1079	35.8351	34.9751	34.6154	34.8747	34.5991	34.8863	34.543	35.0257	34.8158	35.0035	34.8063	34.8691	34.6051	34.9008	34.3109	34.8699	34.6058	34.9112	33.5567	34.8942	34.6679	39.3059	38.1879	38.1824	36.0514	38.3016	36.3385	39.3725	38.3815	38.2198	36.044
132	34.8256	34.5135	35.0027	34.7995	34.9423	34.6719	34.8887	34.6569	34.8558	34.4755	34.8338	34.6141	37.8496	35.3575	34.8082	34.4715	34.7018	34.4525	34.7142	34.3954	34.8635	34.6827	34.8419	34.6707	34.8312	34.5235	34.8649	34.2266	34.8325	34.5264	34.8803	33.4651	34.8583	34.5903	39.199	37.9335	37.9239	35.5862	38.0511	35.8898	39.2678	38.1393	37.964	35.5792
137	34.7944	34.3224	34.9841	34.6239	34.9194	34.4932	34.864	34.4752	34.8302	34.2838	34.8087	34.4301	37.6216	34.8114	34.7798	34.28	34.6686	34.2582	34.682	34.1979	34.8369	34.5028	34.8127	34.4902	34.7992	34.4321	34.8345	34.1321	34.8021	34.4355	34.85	33.3599	34.8274	34.5055	39.0443	37.664	37.6889	35.0363	37.829	35.3657	39.1163	37.8834	37.7347	35.031
142	34.7153	34.2727	34.9071	34.5799	34.8433	34.4484	34.7849	34.4281	34.7445	34.232	34.7229	34.3746	37.3482	34.298	34.6952	34.222	34.5773	34.1977	34.5941	34.1389	34.7553	34.4516	34.7324	34.4356	34.7117	34.2873	34.7479	33.9792	34.7169	34.2929	34.766	33.1831	34.7405	34.3666	38.9189	37.3883	37.4132	34.5241	37.5657	34.8818	38.9924	37.6193	37.463	34.5241
147	34.6171	34.1885	34.824	34.5053	34.7587	34.3774	34.6957	34.3512	34.6539	34.1485	34.6365	34.2963	36.962	33.7742	34.6032	34.1411	34.4812	34.1112	34.4987	34.0513	34.6687	34.3763	34.6416	34.3548	34.5482	34.1493	34.5843	33.8315	34.5536	34.1571	34.6042	33.018	34.577	34.2348	38.7713	37.0527	37.0396	34.0185	37.2098	34.3961	38.8484	37.2976	37.0961	34.0177
150	34.5504	34.2013	34.7585	34.5187	34.6964	34.3951	34.6329	34.3655	34.5837	34.1604	34.565	34.3035	36.7759	33.35	34.5331	34.1501	34.4075	34.1147	34.4271	34.0573	34.5972	34.3842	34.5712	34.3625	34.5509	34.2711	34.5886	33.9686	34.5553	34.2773	34.6065	33.1869	34.581	34.3554	38.6859	36.8817	36.8479	33.5955	37.0291	33.9935	38.7655	37.1339	36.9134	33.5953
[truncated: 31 more columns]

## Sheet: GC_content
% GC	Vespa crabro_Q1_1	Vespa crabro_Q1_2	Vespa crabro_Q2_1	Vespa crabro_Q2_2	Vespa crabro_Q3_1	Vespa crabro_Q3_2	Vespa crabro_Q4_1	Vespa crabro_Q4_2	Vespa crabro_Q5_1	Vespa crabro_Q5_2	Vespa crabro_VC_Q2_1	Vespa crabro_VC_Q2_2	Vespa crabro_VC1_W1_1	Vespa crabro_VC1_W1_2	Vespa crabro_W1_1	Vespa crabro_W1_2	Vespa crabro_W3_1	Vespa crabro_W3_2	Vespa crabro_W5_1	Vespa crabro_W5_2	Vespa crabro_W6_1	Vespa crabro_W6_2	Vespa crabro_W7_1	Vespa crabro_W7_2	Vespula vulgaris_W1_1	Vespula vulgaris_W1_2	Vespula vulgaris_W2_1	Vespula vulgaris_W2_2	Vespula vulgaris_W3_1	Vespula vulgaris_W3_2	Vespula vulgaris_W4_1	Vespula vulgaris_W4_2	Vespula vulgaris_W5_1	Vespula vulgaris_W5_2	Vespula vulgaris_MH1_Q_1	Vespula vulgaris_MH1_Q_2	Vespula vulgaris_MH2_Q_1	Vespula vulgaris_MH2_Q_2	Vespula vulgaris_MH5_Q_1	Vespula vulgaris_MH5_Q_2	Vespula vulgaris_RHS_Q_1	Vespula vulgaris_RHS_Q_2	Vespula vulgaris_VH_Q_1	Vespula vulgaris_VH_Q_2	Polybia quadricincta_Q_1	Polybia quadricincta_Q_2	Polybia quadricincta_W_1	Polybia quadricincta_W_2	Brachygastra mellifica_Q_1
0	0.0052368	0.00687536	0.00177659	0.00230081	0.000584195	0.00104982	0.00466192	0.00658118	0.00307086	0.00407774	0.00564808	0.00661971	0.0159057	0.0163701	0.00399301	0.00574568	0.00885158	0.0108982	0.0103538	0.0139351	0.0025094	0.00344961	0.0055487	0.00668991	0.0126929	0.0153147	0.0136155	0.0149907	0.0127282	0.0159577	0.0111558	0.0114685	0.0118809	0.0143761	0.0042193	0.00372773	0.00937379	0.00901228	0.00992881	0.00976684	0.00435978	0.00400904	0.0102954	0.0105789	0.000573913	0.0169423	0.0013354	0.0156395	0.00223959
1	0.00800079	0.00893536	0.00243281	0.00294904	0.000849937	0.00133314	0.00674006	0.00790278	0.0044236	0.00540524	0.00842129	0.0093478	0.0180493	0.0184599	0.00589382	0.00735943	0.0129019	0.0148042	0.015145	0.0179	0.00424831	0.00500122	0.00835136	0.00929226	0.0126984	0.014662	0.0138717	0.014963	0.0128413	0.0156164	0.0123253	0.0129623	0.0130463	0.0149706	0.00533361	0.0048976	0.0118221	0.0117949	0.0119657	0.0117524	0.00530223	0.00465341	0.0118016	0.0119177	0.000793471	0.0130131	0.00155263	0.012355	0.00345537
2	0.0123532	0.0136464	0.0039053	0.00464964	0.00147806	0.00220067	0.0101647	0.0113064	0.00736035	0.00834012	0.0132353	0.0150694	0.0192329	0.0194695	0.009611	0.0111911	0.019871	0.02239	0.0226633	0.025738	0.0074204	0.00872474	0.0132206	0.0148411	0.0142007	0.0159856	0.0162398	0.017451	0.0149064	0.0172846	0.0159541	0.017208	0.017047	0.0186565	0.00850733	0.00820761	0.0168812	0.0175881	0.0161597	0.015964	0.00782525	0.00726813	0.0150584	0.0151259	0.0014838	0.00877444	0.00223404	0.00884637	0.00641305
3	0.0197955	0.0229077	0.00799467	0.00912521	0.00285289	0.00394012	0.0180654	0.0201132	0.0129287	0.014412	0.019275	0.0224818	0.0223945	0.0228079	0.016079	0.018408	0.028493	0.0325306	0.0316325	0.0369735	0.0121193	0.0144187	0.0204505	0.0230554	0.0169628	0.0192747	0.0196898	0.0212973	0.017704	0.0204351	0.0191311	0.0212854	0.0206098	0.022974	0.0112858	0.0109862	0.0214541	0.0221218	0.0197157	0.0196797	0.00969307	0.00935339	0.0183724	0.0190251	0.00293901	0.00830268	0.00366434	0.00835935	0.0100071
4	0.0318271	0.0366041	0.0144688	0.0162977	0.00474384	0.00649439	0.0286726	0.0310844	0.0205378	0.0227366	0.0264857	0.0314417	0.0352298	0.036149	0.0244253	0.0276926	0.0394878	0.0457115	0.0437437	0.0510151	0.0188505	0.0215459	0.0298167	0.0331272	0.0191797	0.0217469	0.0211678	0.0233448	0.0193147	0.0225387	0.0203891	0.023045	0.0212101	0.0240749	0.0140934	0.0137001	0.0247399	0.0250682	0.0235258	0.0237683	0.0117394	0.0115396	0.02221	0.0231831	0.00485273	0.00819649	0.00554052	0.0080724	0.0142552
5	0.0439848	0.0493075	0.0203048	0.022644	0.00715748	0.00973829	0.0391245	0.0418468	0.0279993	0.031514	0.0352327	0.0408046	0.0579336	0.0587193	0.0333195	0.0371856	0.0511319	0.0590055	0.0560771	0.0649703	0.0260394	0.0296663	0.0393004	0.0432928	0.0206401	0.0235227	0.0213853	0.0240083	0.0204978	0.0236949	0.0204281	0.0232665	0.0203204	0.0235372	0.0151297	0.0149929	0.0256469	0.0259083	0.024676	0.0252429	0.0129132	0.0128563	0.0239779	0.0243689	0.00658264	0.00951475	0.00710458	0.0115638	0.0194489
6	0.0573223	0.0631973	0.0287976	0.0320013	0.0117893	0.0149281	0.0509728	0.0539289	0.0375014	0.0419241	0.0460902	0.0520182	0.0633616	0.0652027	0.0434296	0.047583	0.0625088	0.0710138	0.0683004	0.0786648	0.0344813	0.0396157	0.0500341	0.0546952	0.0234423	0.0265473	0.0238234	0.0266843	0.0237958	0.0271618	0.0232702	0.0259742	0.0223148	0.0259326	0.0157695	0.0161945	0.0279641	0.028417	0.0261493	0.0273109	0.0142345	0.0140891	0.0259031	0.0269878	0.00863014	0.0102387	0.00862405	0.0132993	0.025862
7	0.0977087	0.103852	0.0579634	0.0627381	0.0286541	0.0314024	0.086416	0.08984	0.0642762	0.0691505	0.0636068	0.0716589	0.0776582	0.081193	0.0685661	0.0730651	0.0832783	0.0928365	0.0938084	0.104886	0.0521831	0.058023	0.0728256	0.0779792	0.0284907	0.0317233	0.0293301	0.0321726	0.0296192	0.0328608	0.0286231	0.0321514	0.0272111	0.0313823	0.0194455	0.0199526	0.0322788	0.0330319	0.0302081	0.031728	0.0178878	0.0175174	0.0302555	0.0323903	0.0109513	0.0106043	0.0107826	0.0148141	0.0339032
8	0.175804	0.182028	0.118111	0.121919	0.0592694	0.0615419	0.166918	0.169988	0.121068	0.125244	0.095976	0.105872	0.170403	0.169871	0.119991	0.124499	0.130145	0.141427	0.148132	0.159802	0.085726	0.0907766	0.115316	0.121311	0.039818	0.0436415	0.0413035	0.0439695	0.0396725	0.0428914	0.0401705	0.0443446	0.0396669	0.0443622	0.0301246	0.0302316	0.0418033	0.042862	0.0425009	0.0429749	0.0270949	0.0268336	0.042788	0.0442922	0.0128681	0.0135093	0.0133643	0.0230431	0.0419479
9	0.184487	0.193586	0.123607	0.127331	0.0641626	0.0680099	0.174328	0.178268	0.13097	0.136404	0.113216	0.123886	0.193711	0.193699	0.129214	0.135222	0.14949	0.161264	0.166795	0.18048	0.0972286	0.102587	0.129108	0.134726	0.0517653	0.0561831	0.0545965	0.0578101	0.0507133	0.0543199	0.0529511	0.0569862	0.0539764	0.0587266	0.0413668	0.041588	0.0501705	0.051894	0.052554	0.0524146	0.0375814	0.0369866	0.0524827	0.0535852	0.015221	0.0175356	0.0173224	0.0362509	0.0521256
10	0.192134	0.204746	0.130746	0.134653	0.0744629	0.0792153	0.179227	0.18216	0.140323	0.147302	0.135097	0.145229	0.202858	0.206756	0.133741	0.141921	0.16821	0.180244	0.184337	0.200277	0.110544	0.117815	0.146135	0.152376	0.0571163	0.0621996	0.0597088	0.0639675	0.0572787	0.0611213	0.0564701	0.0624156	0.0573847	0.0619687	0.0452121	0.0455721	0.0581327	0.0608761	0.0578104	0.0601311	0.0420002	0.0405376	0.0566421	0.0597214	0.0178107	0.0200863	0.0212657	0.0418973	0.0587982
11	0.283343	0.300499	0.212975	0.215054	0.127767	0.13445	0.278292	0.282508	0.216991	0.224629	0.18358	0.194702	0.396377	0.39358	0.190163	0.201011	0.235426	0.249721	0.25764	0.275693	0.162342	0.17224	0.206053	0.215928	0.0698985	0.0756383	0.071098	0.0755708	0.0695371	0.0741989	0.0659905	0.0741392	0.0658534	0.0711689	0.0636992	0.0639041	0.0974628	0.0997969	0.111809	0.113482	0.060256	0.0598934	0.0908181	0.0941184	0.0214482	0.0230129	0.025448	0.0439186	0.072289
12	0.32361	0.341132	0.245052	0.24876	0.158991	0.168222	0.312374	0.320336	0.246135	0.256738	0.208542	0.221915	0.467967	0.463231	0.224828	0.236387	0.267054	0.284687	0.295865	0.312496	0.194551	0.205564	0.240254	0.250077	0.0972497	0.103697	0.100421	0.105495	0.0965485	0.102057	0.0946242	0.10325	0.0950317	0.100494	0.104618	0.104594	0.145513	0.147275	0.168382	0.169104	0.0988047	0.0997261	0.133789	0.136216	0.0262336	0.0310786	0.0322496	0.0688091	0.0836043
13	0.335861	0.352338	0.247485	0.25566	0.171173	0.180916	0.306203	0.315358	0.244448	0.257654	0.22813	0.24199	0.357818	0.35917	0.246268	0.257342	0.282193	0.29957	0.311554	0.325564	0.212368	0.225377	0.257331	0.268027	0.125961	0.133614	0.132289	0.138141	0.127569	0.133782	0.125127	0.137859	0.12656	0.131522	0.126127	0.125902	0.165107	0.168557	0.172289	0.175246	0.12083	0.121198	0.151956	0.156598	0.0332574	0.0426274	0.048758	0.0961051	0.103021
14	0.380126	0.398421	0.284405	0.29587	0.204633	0.214673	0.334875	0.346466	0.278131	0.290839	0.270127	0.284158	0.37637	0.381402	0.279477	0.29257	0.330503	0.348041	0.358608	0.374813	0.256517	0.270776	0.300869	0.313065	0.165639	0.173601	0.173896	0.182365	0.167343	0.1755	0.164596	0.182301	0.165766	0.172848	0.158205	0.156911	0.20624	0.209845	0.204906	0.20777	0.153822	0.154506	0.189107	0.195583	0.0440933	0.0467211	0.0754053	0.086128	0.118009
15	0.434309	0.452501	0.335264	0.346768	0.24749	0.259762	0.378916	0.390521	0.327958	0.340252	0.323411	0.337507	0.440181	0.444838	0.324012	0.337954	0.396417	0.414173	0.423309	0.441043	0.319565	0.333205	0.364603	0.375549	0.230525	0.237949	0.238949	0.249381	0.22882	0.239076	0.230137	0.248305	0.230248	0.237057	0.232003	0.229776	0.293118	0.294962	0.285586	0.287495	0.218845	0.220212	0.266242	0.272533	0.0577467	0.0516418	0.103199	0.0766152	0.119001
16	0.560952	0.578202	0.439395	0.450503	0.320578	0.332446	0.491136	0.500831	0.416854	0.428874	0.409535	0.421875	0.536776	0.539399	0.425228	0.438348	0.505788	0.520302	0.537496	0.554334	0.415947	0.429253	0.469771	0.479748	0.303487	0.313071	0.31358	0.324616	0.302293	0.314562	0.303583	0.325432	0.302463	0.309177	0.294554	0.293266	0.378082	0.381828	0.359023	0.361773	0.280829	0.279304	0.34356	0.350363	0.0808819	0.0670106	0.167734	0.0978988	0.12337
17	0.673411	0.690361	0.52823	0.539754	0.397634	0.40585	0.588312	0.597775	0.503122	0.517828	0.494595	0.507984	0.652047	0.653697	0.521623	0.533087	0.609375	0.621928	0.63681	0.652287	0.507058	0.520185	0.567111	0.577525	0.419984	0.430592	0.438687	0.450089	0.418626	0.433888	0.427963	0.451392	0.424655	0.434741	0.412997	0.41092	0.531266	0.535435	0.503726	0.506715	0.408073	0.405918	0.474749	0.481919	0.123588	0.0873635	0.310756	0.120563	0.131372
18	0.765655	0.785571	0.621928	0.630788	0.500371	0.508967	0.682108	0.692175	0.61045	0.626578	0.587939	0.601848	0.737984	0.739293	0.610953	0.621498	0.714868	0.728091	0.730184	0.746136	0.607347	0.61802	0.665949	0.677499	0.560482	0.570568	0.583273	0.595645	0.555963	0.572063	0.569528	0.597486	0.564529	0.574893	0.567563	0.564596	0.732885	0.73343	0.695768	0.697932	0.565216	0.562185	0.650051	0.6559	0.153654	0.114758	0.325339	0.152871	0.172946
19	0.879776	0.897291	0.733581	0.73899	0.61118	0.62253	0.79698	0.804011	0.73538	0.746203	0.710872	0.721759	0.817061	0.817698	0.718457	0.72875	0.8506	0.865409	0.858001	0.872587	0.731467	0.742027	0.789135	0.801835	0.679862	0.689538	0.700284	0.712507	0.678578	0.694557	0.677888	0.716556	0.671542	0.682538	0.657901	0.656071	0.857752	0.86001	0.810264	0.812887	0.659613	0.65421	0.770119	0.777249	0.157184	0.150745	0.232526	0.210254	0.250973
20	1.03015	1.04605	0.865501	0.873402	0.748432	0.763391	0.928196	0.937318	0.870405	0.883087	0.85771	0.866333	0.976815	0.976879	0.855724	0.866217	1.01273	1.02214	1.00852	1.01998	0.882172	0.892545	0.942006	0.951093	0.825103	0.833215	0.849629	0.858966	0.829792	0.845716	0.819984	0.860752	0.813326	0.824089	0.773879	0.770773	1.00702	1.0087	0.941912	0.944526	0.77541	0.773672	0.910897	0.920786	0.17514	0.198632	0.227113	0.274634	0.303916
21	1.3228	1.33116	1.11872	1.12365	0.997563	1.00429	1.17642	1.18417	1.09405	1.10566	1.05497	1.0603	1.22274	1.22095	1.08255	1.09342	1.23882	1.24036	1.23952	1.2454	1.10328	1.10877	1.1677	1.17515	0.993454	1.00388	1.01791	1.03246	1.0025	1.0181	0.983487	1.02538	0.976986	0.986317	0.909498	0.904049	1.19128	1.19284	1.09422	1.0977	0.914813	0.914091	1.08333	1.09525	0.217296	0.272251	0.275233	0.380769	0.29141
22	1.49976	1.50475	1.27819	1.28249	1.16725	1.17589	1.32915	1.33486	1.24928	1.26027	1.21419	1.22276	1.3331	1.33786	1.25294	1.26204	1.41965	1.4224	1.41254	1.41775	1.28769	1.29399	1.35325	1.36188	1.18732	1.19932	1.21021	1.2282	1.19804	1.21496	1.16963	1.21404	1.16393	1.17292	1.06767	1.06174	1.39986	1.40314	1.27386	1.27719	1.08648	1.08696	1.28095	1.28938	0.283362	0.360196	0.358488	0.479794	0.27553
23	1.60271	1.61573	1.38343	1.39335	1.29311	1.31034	1.42823	1.44003	1.37523	1.38788	1.37201	1.37898	1.3919	1.40161	1.39982	1.40412	1.58731	1.5911	1.55733	1.56464	1.45819	1.46411	1.52195	1.53007	1.41563	1.42639	1.44047	1.45515	1.41637	1.43537	1.39325	1.43691	1.38481	1.39271	1.33405	1.3292	1.7263	1.72916	1.57226	1.57127	1.35954	1.36306	1.57424	1.57866	0.367039	0.458606	0.459748	0.567279	0.300905
24	1.83366	1.84722	1.60842	1.61938	1.53488	1.54505	1.64454	1.65576	1.59948	1.61209	1.59187	1.59522	1.52507	1.52646	1.6338	1.63696	1.81954	1.82366	1.77959	1.79033	1.69102	1.69574	1.75017	1.75828	1.64966	1.65858	1.67088	1.68253	1.64316	1.65681	1.61612	1.65481	1.59871	1.60817	1.59781	1.59107	2.04953	2.04638	1.86926	1.86116	1.64672	1.64642	1.86915	1.87287	0.470154	0.602485	0.613806	0.820013	0.369494
25	2.1419	2.14548	1.90878	1.91771	1.84145	1.85226	1.93855	1.94764	1.8949	1.90418	1.85956	1.86034	1.76565	1.76012	1.92718	1.9327	2.10718	2.10641	2.06352	2.07161	1.97068	1.97939	2.02537	2.0282	1.872	1.87967	1.88606	1.89768	1.86076	1.87625	1.81755	1.85599	1.79289	1.80465	1.78423	1.77561	2.28688	2.27703	2.07043	2.06434	1.84267	1.84149	2.1027	2.10907	0.598126	0.756809	0.783364	1.05833	0.438828
26	2.41418	2.40454	2.16968	2.16609	2.10411	2.10627	2.2136	2.21368	2.16544	2.16245	2.12338	2.11418	2.00017	1.99037	2.21345	2.21603	2.39082	2.3816	2.32449	2.32602	2.2294	2.23275	2.27832	2.2729	2.10514	2.11118	2.11257	2.12389	2.088	2.10407	2.03424	2.07402	2.00904	2.01834	1.99851	1.99069	2.53823	2.53086	2.27873	2.27864	2.06642	2.06638	2.35442	2.35834	0.749795	0.926087	0.945741	1.21507	0.513855
27	2.71597	2.71375	2.45961	2.46225	2.40431	2.4086	2.53578	2.53746	2.47302	2.47485	2.38022	2.37322	2.31827	2.3115	2.52296	2.52875	2.6819	2.67353	2.60016	2.60344	2.4775	2.47596	2.52338	2.52348	2.34951	2.35215	2.3461	2.35518	2.32973	2.33983	2.26674	2.29803	2.24025	2.24987	2.21624	2.20868	2.78397	2.77222	2.48731	2.48729	2.31238	2.31773	2.59887	2.59888	0.937751	1.12237	1.28102	1.37641	0.62625
28	2.95023	2.95414	2.70006	2.71018	2.63895	2.65182	2.77344	2.78424	2.71397	2.72156	2.60391	2.60639	2.62036	2.61346	2.77106	2.78383	2.93367	2.93117	2.84219	2.84028	2.69945	2.70127	2.73717	2.74509	2.58667	2.58761	2.57376	2.5855	2.5583	2.572	2.49318	2.52227	2.46678	2.47769	2.42553	2.41686	3.01857	3.008	2.69295	2.69061	2.54347	2.55489	2.83095	2.83405	1.14285	1.3367	1.61764	1.53322	0.758887
29	3.0718	3.06716	2.83836	2.84382	2.78745	2.79331	2.88982	2.89455	2.85319	2.85992	2.80021	2.80256	2.81482	2.80122	2.93915	2.95109	3.11912	3.1189	3.0007	2.99298	2.88671	2.88797	2.90034	2.90832	2.85601	2.85587	2.84281	2.85213	2.8226	2.83324	2.75888	2.78679	2.73651	2.7421	2.73426	2.72379	3.31701	3.31536	3.01245	3.00444	2.87704	2.88755	3.13819	3.13874	1.35979	1.55614	1.82275	1.76368	0.953177
30	3.45271	3.44337	3.19966	3.19836	3.12822	3.12839	3.26132	3.26178	3.1896	3.19491	3.10168	3.10341	3.01759	3.00257	3.28404	3.28961	3.41292	3.4086	3.29562	3.29278	3.16725	3.17005	3.18237	3.18971	3.08411	3.08558	3.0678	3.07236	3.04815	3.05497	2.98346	3.00584	2.9621	2.96429	3.00887	2.99699	3.55125	3.54715	3.2738	3.26328	3.16662	3.17928	3.40097	3.39391	1.55673	1.76044	1.84349	1.93359	1.18982
31	3.68266	3.66488	3.44916	3.43243	3.37367	3.36895	3.48795	3.48253	3.41169	3.40381	3.36707	3.36968	3.11604	3.09198	3.533	3.52914	3.62073	3.61406	3.49737	3.49042	3.39373	3.40055	3.40905	3.40979	3.22911	3.23599	3.20749	3.21458	3.19326	3.20443	3.12795	3.15044	3.10775	3.1125	3.17808	3.16759	3.64928	3.63914	3.39374	3.38267	3.33454	3.34658	3.54832	3.53912	1.74938	1.93414	1.77556	1.90727	1.496
32	3.59422	3.5761	3.41889	3.41111	3.40635	3.40746	3.39847	3.39008	3.39673	3.38528	3.53489	3.53569	3.14324	3.12563	3.54288	3.54107	3.65976	3.65509	3.50429	3.49564	3.49035	3.49537	3.47655	3.47604	3.38669	3.39487	3.35645	3.36285	3.35213	3.36533	3.28744	3.30542	3.25515	3.26193	3.33976	3.33121	3.74285	3.72807	3.51706	3.51573	3.49267	3.49822	3.68437	3.68007	1.96389	2.09616	1.87297	1.90664	1.86458
33	3.6061	3.60017	3.46762	3.4736	3.4912	3.48881	3.40367	3.40245	3.44866	3.44752	3.73202	3.73407	3.19966	3.19492	3.61521	3.61884	3.74269	3.73519	3.56499	3.56686	3.626	3.62468	3.58332	3.58213	3.52288	3.52531	3.48114	3.49122	3.48732	3.49429	3.41988	3.43122	3.38242	3.38792	3.54483	3.53748	3.846	3.8319	3.67403	3.67686	3.68524	3.68883	3.82017	3.8141	2.18417	2.28484	2.02737	2.05042	2.22936
34	3.6845	3.67936	3.58303	3.57829	3.61962	3.61005	3.49002	3.49433	3.5703	3.57223	3.95905	3.95499	3.34426	3.33141	3.74621	3.7486	3.85274	3.84021	3.66494	3.66225	3.78328	3.77876	3.7171	3.71395	3.62168	3.62847	3.57812	3.59253	3.59472	3.59629	3.52141	3.53035	3.4894	3.49247	3.81579	3.79678	3.9203	3.91221	3.88281	3.87486	3.90105	3.90285	3.95329	3.94032	2.40786	2.49506	2.18518	2.23609	2.62234
35	3.74368	3.73701	3.66508	3.66272	3.71682	3.70853	3.5642	3.57015	3.68673	3.68645	4.20301	4.18733	3.51035	3.49118	3.85856	3.85302	3.92551	3.91459	3.73245	3.72639	3.89032	3.89487	3.82309	3.82341	3.73209	3.73869	3.6916	3.70156	3.71049	3.71113	3.64514	3.65233	3.60991	3.61127	3.98593	3.95553	3.95915	3.95068	4.02298	4.01257	4.04161	4.04534	4.05243	4.04009	2.60628	2.67216	2.34613	2.4015	3.04911
36	3.83311	3.83448	3.77114	3.78291	3.82781	3.82597	3.67048	3.67327	3.80774	3.79857	4.3925	4.37715	3.62674	3.60737	3.96664	3.96495	3.98691	3.97791	3.81094	3.80839	3.99228	3.99843	3.92586	3.93174	3.83713	3.83708	3.79358	3.80831	3.80912	3.81011	3.75504	3.76354	3.72808	3.7251	4.18025	4.15036	4.03158	4.01939	4.21389	4.19636	4.20304	4.21303	4.16825	4.15365	2.7261	2.85938	2.4352	2.53115	3.53278
37	3.88582	3.88484	3.86837	3.87241	3.91921	3.91671	3.75816	3.76134	3.88688	3.874	4.44896	4.44006	3.68623	3.66868	4.02603	4.03277	4.00358	3.99662	3.863	3.85806	4.05371	4.05031	3.98207	3.99449	3.89949	3.90424	3.85909	3.86899	3.87623	3.87832	3.83232	3.83333	3.80435	3.80239	4.48002	4.44892	4.13522	4.12086	4.56807	4.53875	4.46222	4.45645	4.33525	4.31253	2.83029	2.97629	2.50081	2.59747	3.95635
38	3.84001	3.82987	3.88042	3.87205	3.93466	3.93168	3.76589	3.76706	3.8963	3.88707	4.3989	4.39417	3.69283	3.67925	4.01354	4.01248	3.94976	3.9407	3.83105	3.82201	4.03443	4.0307	3.9652	3.97007	3.89051	3.89791	3.85795	3.86043	3.87965	3.87772	3.85089	3.83714	3.81401	3.81553	4.59754	4.58617	4.09414	4.07868	4.56902	4.55104	4.54259	4.52272	4.3121	4.29119	2.95254	2.9708	2.63003	2.61916	4.25691
39	3.74884	3.74015	3.8415	3.82954	3.90938	3.90069	3.73212	3.72867	3.8726	3.86679	4.26589	4.2573	3.66283	3.64918	3.9581	3.94532	3.86243	3.84969	3.76744	3.75161	3.9831	3.97124	3.90666	3.8993	3.85703	3.86232	3.8305	3.82989	3.85523	3.84296	3.83222	3.80781	3.80287	3.80188	4.48441	4.49149	3.92589	3.90958	4.2796	4.26937	4.39956	4.3832	4.13132	4.11253	3.03456	3.06471	2.72301	2.7491	4.47589
40	3.62189	3.61339	3.75673	3.75409	3.83227	3.81677	3.65829	3.65602	3.80222	3.80567	4.05337	4.04606	3.62599	3.61164	3.84966	3.83654	3.73195	3.72437	3.66952	3.65857	3.88099	3.86792	3.80806	3.79953	3.83414	3.83466	3.81161	3.81222	3.83121	3.82104	3.8249	3.79504	3.80021	3.79651	4.24547	4.2536	3.73203	3.71831	4.03859	4.02574	4.19118	4.17755	3.95735	3.93887	3.15354	3.21621	2.83178	2.91813	4.65569
41	3.47357	3.45967	3.64311	3.6457	3.7114	3.70024	3.5539	3.54799	3.6813	3.67818	3.81018	3.80237	3.53011	3.51619	3.69156	3.68171	3.55307	3.54714	3.5234	3.51826	3.71938	3.71404	3.66455	3.65537	3.76629	3.76139	3.75225	3.74772	3.76176	3.75629	3.77856	3.7472	3.74683	3.75155	4.0767	4.07646	3.54684	3.53973	3.82147	3.81666	4.01145	3.99593	3.76461	3.74403	3.16498	3.13637	2.8682	2.8745	4.69811
42	3.31278	3.30069	3.52922	3.52177	3.59576	3.57723	3.43907	3.42958	3.53212	3.5187	3.58197	3.56514	3.40063	3.38795	3.50589	3.49422	3.35384	3.34551	3.36904	3.35459	3.54052	3.52914	3.49075	3.48032	3.62383	3.62139	3.61743	3.59815	3.62739	3.61288	3.65907	3.62068	3.63079	3.63391	3.90114	3.90539	3.34572	3.34194	3.61614	3.61494	3.82152	3.80478	3.54054	3.52081	3.09611	2.89634	2.81875	2.69755	4.60804
43	3.14421	3.13873	3.41521	3.3996	3.47856	3.46911	3.33027	3.31889	3.40041	3.38811	3.34025	3.32718	3.28306	3.27785	3.34089	3.32939	3.1735	3.16287	3.22859	3.21323	3.38406	3.37512	3.34049	3.32572	3.45575	3.45775	3.45404	3.43572	3.46518	3.44848	3.51525	3.46805	3.49828	3.48995	3.68308	3.69131	3.11843	3.11297	3.39218	3.38571	3.59433	3.57667	3.30575	3.2886	3.02739	2.80955	2.82549	2.69621	4.56714
44	2.97407	2.96861	3.27388	3.26475	3.33568	3.33358	3.2044	3.19111	3.24464	3.2346	3.09346	3.08487	3.11584	3.11505	3.16122	3.14838	2.97766	2.96438	3.06484	3.05403	3.20389	3.19345	3.16985	3.15553	3.29128	3.28377	3.29466	3.279	3.30622	3.29204	3.36188	3.31473	3.35609	3.34866	3.50535	3.50285	2.91814	2.90741	3.19816	3.18189	3.3806	3.3636	3.07857	3.06334	2.96571	2.79395	2.85863	2.77658	4.43353
45	2.76004	2.75455	3.07098	3.06703	3.15068	3.14215	3.01403	3.00268	3.02949	3.02351	2.84781	2.83917	2.866	2.8671	2.91978	2.90647	2.72936	2.72265	2.85256	2.84082	2.96676	2.9567	2.9316	2.92016	3.10442	3.09511	3.11157	3.09364	3.12422	3.10793	3.18215	3.13484	3.19636	3.18787	3.26672	3.2572	2.71621	2.70347	2.99951	2.9793	3.1536	3.14038	2.84609	2.82725	2.854	2.72115	2.81251	2.79712	4.04554
46	2.55473	2.54341	2.8805	2.86975	2.97336	2.95923	2.83108	2.81958	2.82773	2.81774	2.5936	2.58533	2.62943	2.62843	2.70208	2.68479	2.50145	2.49265	2.65245	2.63801	2.74988	2.74098	2.70746	2.6994	2.87464	2.86725	2.88719	2.86554	2.89149	2.87797	2.95772	2.91226	2.98582	2.97699	2.855	2.84509	2.42993	2.42568	2.6172	2.6061	2.77883	2.7641	2.52762	2.50983	2.68694	2.60454	2.74996	2.76563	3.58631
47	2.34444	2.32457	2.67923	2.67222	2.77219	2.75756	2.63353	2.61958	2.6035	2.58829	2.33278	2.32293	2.42014	2.41965	2.46772	2.45141	2.26764	2.25371	2.44136	2.42333	2.51654	2.5001	2.47796	2.4632	2.61098	2.59949	2.62343	2.60451	2.62884	2.61462	2.69796	2.65479	2.7261	2.71737	2.41048	2.4157	2.11759	2.12196	2.17523	2.17449	2.35579	2.34348	2.17189	2.17115	2.6788	2.53768	2.79591	2.77515	3.30423
48	2.0855	2.06895	2.41253	2.4042	2.50906	2.5002	2.37225	2.35856	2.33524	2.31647	2.06263	2.05155	2.15167	2.16353	2.19087	2.17576	1.99787	1.98822	2.18261	2.16434	2.23787	2.22398	2.20746	2.18921	2.33197	2.32426	2.3446	2.33146	2.36101	2.341	2.41961	2.38319	2.45104	2.4408	2.07196	2.08593	1.84811	1.85551	1.85365	1.86107	2.03589	2.03077	1.88062	1.88633	2.7809	2.37863	2.9769	2.64052	3.05624
49	1.81064	1.80198	2.10985	2.09704	2.2089	2.20142	2.08177	2.0706	2.0509	2.03206	1.79152	1.78231	1.88356	1.89987	1.91198	1.89767	1.73039	1.72443	1.90039	1.88363	1.94542	1.93592	1.9148	1.90493	2.07959	2.06818	2.08742	2.07612	2.10553	2.09178	2.15763	2.12877	2.1958	2.19061	1.7721	1.78871	1.59821	1.60842	1.56624	1.58245	1.74379	1.74849	1.61977	1.62413	2.66368	2.12661	2.97188	2.40896	2.76131
50	1.53703	1.53211	1.80316	1.79752	1.90506	1.89516	1.79078	1.77776	1.78207	1.76775	1.54801	1.54333	1.70089	1.70715	1.65592	1.64373	1.49046	1.48466	1.62876	1.60794	1.67632	1.66414	1.63852	1.62845	1.85567	1.84032	1.86331	1.84735	1.8777	1.86723	1.93379	1.90245	1.97035	1.96752	1.5357	1.55059	1.38101	1.39044	1.32594	1.34329	1.49744	1.50371	1.38997	1.39779	2.30717	1.99145	2.59708	2.28724	2.38815
51	1.31519	1.31135	1.55749	1.55205	1.6598	1.64523	1.55004	1.53767	1.56125	1.54938	1.34261	1.33912	1.52541	1.52875	1.45138	1.43731	1.2935	1.28897	1.40568	1.38549	1.45882	1.44478	1.42009	1.41107	1.63992	1.62548	1.64973	1.63176	1.66432	1.65089	1.7186	1.68739	1.75505	1.74676	1.34671	1.35771	1.19876	1.20766	1.14213	1.15667	1.30254	1.30362	1.20267	1.21211	2.09475	2.0481	2.30968	2.24085	1.95068
52	1.12628	1.12073	1.34473	1.33896	1.44607	1.43372	1.33924	1.33199	1.35074	1.34161	1.15585	1.14824	1.32488	1.33075	1.26484	1.25313	1.11548	1.1107	1.2072	1.19617	1.25297	1.24382	1.22248	1.21277	1.4446	1.43102	1.45035	1.43604	1.46244	1.45209	1.51436	1.48594	1.55485	1.54382	1.18904	1.20236	1.04911	1.05645	1.00342	1.01207	1.14412	1.14563	1.05588	1.06389	2.1619	2.24076	2.24937	2.33629	1.58605
53	0.936713	0.930629	1.12559	1.11825	1.22484	1.21682	1.12079	1.11721	1.13594	1.12454	0.975512	0.968351	1.15306	1.1577	1.06639	1.05746	0.934143	0.928696	1.00667	1.00216	1.04554	1.03938	1.0196	1.01052	1.25998	1.24951	1.26309	1.24892	1.273	1.2614	1.32177	1.29502	1.36283	1.35102	1.04105	1.05202	0.913903	0.919589	0.877735	0.883009	1.00238	1.00351	0.92067	0.925691	2.89011	2.21152	2.74024	2.32535	1.30926
54	0.771309	0.762446	0.927484	0.919916	1.01692	1.01325	0.922375	0.919306	0.951435	0.942403	0.815659	0.812402	0.99069	0.999522	0.887734	0.880125	0.773321	0.76944	0.834032	0.829651	0.874439	0.867471	0.848655	0.842791	1.07991	1.06948	1.08417	1.06989	1.09379	1.08189	1.13791	1.11201	1.17406	1.16306	0.891291	0.900894	0.781419	0.789779	0.751638	0.759348	0.857943	0.861253	0.788716	0.792578	2.54184	1.79628	2.48753	1.96998	1.07568
55	0.631047	0.620452	0.762069	0.757981	0.836982	0.84059	0.758181	0.753068	0.791299	0.789606	0.676567	0.673422	0.840345	0.853953	0.729261	0.724774	0.634059	0.62995	0.688901	0.683222	0.723237	0.716514	0.70156	0.694106	0.91056	0.900524	0.918386	0.908866	0.925498	0.919227	0.964439	0.943159	0.9996	0.987731	0.74452	0.757929	0.655814	0.66687	0.632027	0.64182	0.712463	0.719954	0.661946	0.668917	1.71584	1.55146	1.78643	1.74841	0.845634
56	0.519041	0.508136	0.637371	0.630952	0.698532	0.700136	0.630082	0.62439	0.647948	0.645949	0.549553	0.545753	0.707318	0.723469	0.585428	0.582868	0.506296	0.50424	0.562402	0.557193	0.583937	0.579892	0.567932	0.56126	0.760969	0.750977	0.766515	0.759545	0.774369	0.768637	0.809342	0.79333	0.844441	0.833039	0.61762	0.631102	0.541603	0.553522	0.52496	0.534642	0.58674	0.59283	0.545745	0.554848	1.95615	1.75729	1.95187	1.96939	0.715144
57	0.424039	0.413582	0.527004	0.519945	0.583707	0.57909	0.520996	0.515922	0.530614	0.527092	0.443002	0.440751	0.596894	0.613164	0.474339	0.472398	0.405549	0.403188	0.456697	0.453606	0.471698	0.466282	0.456157	0.45431	0.631302	0.621592	0.634831	0.628259	0.645356	0.635817	0.674144	0.661732	0.708183	0.696466	0.512557	0.523624	0.443883	0.454792	0.432276	0.438262	0.482697	0.488487	0.44681	0.455905	1.93354	2.04777	1.97312	2.13143	0.626581
58	0.335981	0.329922	0.421315	0.417025	0.472723	0.469674	0.417449	0.414794	0.432548	0.428977	0.356198	0.354028	0.535462	0.544637	0.385423	0.383775	0.325365	0.322288	0.364494	0.363878	0.377269	0.372193	0.365276	0.36208	0.513736	0.507016	0.517977	0.51343	0.527349	0.519251	0.550407	0.541736	0.581621	0.571066	0.41796	0.42797	0.359928	0.368495	0.349572	0.355619	0.391825	0.397527	0.360766	0.368362	2.16501	2.78232	2.24438	2.61036	0.611195
59	0.269032	0.264024	0.337171	0.335828	0.380524	0.378331	0.334695	0.332016	0.355942	0.350303	0.291754	0.289149	0.48768	0.496061	0.31532	0.311881	0.263634	0.261216	0.293981	0.292234	0.306718	0.303194	0.300198	0.292747	0.417371	0.412267	0.42218	0.418296	0.429393	0.424546	0.449798	0.442608	0.474799	0.468016	0.336403	0.346121	0.29002	0.297465	0.280923	0.288789	0.31723	0.32108	0.28977	0.29623	2.46865	3.30026	2.42507	2.96859	0.775748
60	0.208392	0.204486	0.260261	0.260314	0.299244	0.295289	0.260838	0.25775	0.288914	0.285553	0.237363	0.235346	0.462372	0.469767	0.255605	0.251701	0.213604	0.211405	0.233792	0.23066	0.248531	0.244867	0.241682	0.235133	0.340244	0.335759	0.345446	0.339767	0.351275	0.345327	0.36777	0.361554	0.389143	0.382893	0.269124	0.277335	0.232966	0.240639	0.226445	0.232735	0.256802	0.258919	0.233684	0.238808	2.22069	2.69079	2.05077	2.42897	0.903138
61	0.158327	0.156102	0.197376	0.197159	0.230329	0.227238	0.199974	0.198188	0.228663	0.227059	0.187949	0.185501	0.534328	0.528948	0.20433	0.201904	0.16849	0.16685	0.181371	0.179077	0.1962	0.192605	0.188122	0.183615	0.270351	0.266647	0.276267	0.269585	0.279366	0.274261	0.293696	0.288663	0.310525	0.30545	0.212556	0.21942	0.183744	0.191499	0.179267	0.185006	0.202915	0.204567	0.183438	0.189521	2.12854	2.61208	2.02284	2.31719	0.789652
62	0.12497	0.124569	0.155784	0.155017	0.180925	0.180888	0.157887	0.156087	0.180545	0.179881	0.148183	0.146475	0.606201	0.595512	0.159779	0.158973	0.131429	0.13087	0.143526	0.141255	0.154135	0.150561	0.147548	0.144584	0.214582	0.210036	0.221058	0.215738	0.221292	0.217356	0.235245	0.230255	0.248084	0.243407	0.169502	0.175974	0.146551	0.151409	0.142194	0.147432	0.16088	0.164385	0.14514	0.15067	2.00847	2.70824	1.86215	2.31303	0.647701
63	0.100421	0.100636	0.12489	0.124072	0.146332	0.145741	0.126747	0.1231	0.143833	0.144023	0.117134	0.115704	0.595907	0.586225	0.124072	0.12368	0.103282	0.102677	0.113825	0.111442	0.120264	0.117872	0.115972	0.114438	0.172062	0.168053	0.176764	0.173198	0.177449	0.171713	0.188432	0.183988	0.198964	0.193511	0.135897	0.142196	0.118112	0.121174	0.114225	0.118408	0.129913	0.134584	0.11682	0.121202	2.57618	2.17481	1.98754	1.82878	0.568647
64	0.0787389	0.0782149	0.0965603	0.0960338	0.115747	0.11447	0.0979521	0.0959845	0.112526	0.11226	0.0917908	0.0893661	0.497179	0.490596	0.0977387	0.0954099	0.0800069	0.0788669	0.0873937	0.0858619	0.0921833	0.0912802	0.0895567	0.087768	0.141006	0.138042	0.143869	0.140683	0.145774	0.138998	0.152377	0.147984	0.161501	0.155846	0.1114	0.116213	0.0962491	0.0992137	0.0946494	0.0969993	0.106102	0.110514	0.0961432	0.0993664	2.59138	1.51212	1.92618	1.28769	0.652023
65	0.0648559	0.0634537	0.0765736	0.0771712	0.094029	0.0939128	0.0782222	0.0773557	0.089364	0.0886607	0.0718756	0.0701302	0.333052	0.344403	0.0774209	0.0748365	0.062048	0.0614652	0.068642	0.067141	0.0722796	0.0710438	0.0696266	0.0674457	0.11739	0.112477	0.118955	0.115349	0.120521	0.114063	0.124541	0.11948	0.131241	0.127234	0.0988389	0.0997484	0.084566	0.0826361	0.0836326	0.08153	0.094212	0.0925402	0.083296	0.082052	1.54637	0.983521	1.36884	0.877249	0.935737
66	0.0505514	0.0494009	0.0602001	0.0603293	0.0742542	0.0734347	0.0621583	0.0597593	0.0720856	0.0710397	0.0566314	0.0556387	0.206199	0.228654	0.0610004	0.0595772	0.0492232	0.048222	0.0537302	0.0519792	0.0570199	0.0552697	0.0547684	0.0526612	0.0909105	0.0860578	0.0920668	0.0895331	0.0936512	0.088985	0.0966158	0.0926001	0.101711	0.099489	0.0785408	0.0805467	0.0662968	0.0661254	0.0648549	0.0650267	0.0741008	0.0740461	0.065859	0.0654056	1.01786	0.858159	1.06652	0.802832	0.785211
67	0.0354386	0.0346224	0.0441528	0.0432292	0.0545014	0.0538923	0.0458033	0.0438522	0.0560218	0.0548959	0.0438235	0.0432051	0.1369	0.153593	0.0465426	0.0452731	0.0383219	0.0374632	0.0407999	0.0394692	0.0442485	0.0432455	0.0424341	0.0406512	0.0686278	0.0657439	0.0705636	0.0675355	0.0713223	0.0680647	0.0747294	0.0717382	0.0793475	0.0776882	0.054412	0.0603905	0.046156	0.0513605	0.0448175	0.0497479	0.0500304	0.0563067	0.0468816	0.0510964	0.852226	0.843792	0.947006	0.837415	0.639766
68	0.025895	0.0252741	0.032825	0.0318132	0.0404961	0.0406707	0.0336199	0.0326052	0.04148	0.040721	0.0335402	0.032786	0.0810629	0.0939857	0.0350664	0.0337873	0.0284356	0.0282524	0.0307546	0.0299104	0.0336207	0.0327447	0.0322491	0.0307884	0.0521171	0.0500682	0.0542666	0.0511017	0.0540593	0.0509718	0.0575332	0.0553488	0.0612759	0.0587912	0.0395149	0.0455431	0.0342565	0.039238	0.0334452	0.0377563	0.0369774	0.0423977	0.0344979	0.0389799	0.743567	0.846232	0.827281	0.838676	0.717988
69	0.0194435	0.0189551	0.0242321	0.0238004	0.0306658	0.0303679	0.0251752	0.0241565	0.0307028	0.030377	0.0254277	0.0241687	0.0422047	0.0528105	0.0259621	0.0250618	0.0211779	0.0208453	0.0230178	0.0219898	0.0252389	0.0243187	0.02471	0.0230379	0.0380003	0.0363688	0.0397205	0.0372924	0.0401787	0.0367572	0.0420576	0.0408874	0.0447939	0.0417127	0.0278233	0.0329825	0.0242038	0.0285507	0.0236975	0.0275488	0.0260935	0.0306563	0.0253638	0.0283109	0.408638	0.634859	0.493827	0.710991	0.574818
70	0.0144371	0.0141592	0.0176519	0.0172721	0.0233326	0.0231268	0.0190403	0.0179431	0.0231228	0.022756	0.018665	0.0177787	0.0258944	0.0335565	0.0187435	0.0183216	0.0152878	0.0156012	0.0170935	0.0161921	0.018202	0.0180609	0.0180703	0.01674	0.0285563	0.026757	0.0301723	0.0281126	0.0306872	0.0274514	0.0313518	0.0301171	0.0327507	0.030385	0.0207991	0.0243902	0.017585	0.0211781	0.0173355	0.0204649	0.0189918	0.0226351	0.0183295	0.0208187	0.25093	0.436399	0.353919	0.546664	0.383535
71	0.0112667	0.0111149	0.0134085	0.0128865	0.0178311	0.0176317	0.0142079	0.0140492	0.0177838	0.0174771	0.0143555	0.0139793	0.0191542	0.0242071	0.0140393	0.0139608	0.0117278	0.0118706	0.0131323	0.0125651	0.0138459	0.0135316	0.0135625	0.0128506	0.0223831	0.0208298	0.0236668	0.0221377	0.0239799	0.0213	0.0246434	0.0231	0.0254767	0.0229525	0.0158911	0.0188634	0.0135902	0.0159904	0.0132699	0.0156369	0.0143727	0.0173544	0.0137539	0.0162702	0.197275	0.260477	0.254965	0.321449	0.212551
72	0.00856141	0.00833779	0.0105595	0.0100415	0.0140646	0.0134412	0.0109059	0.010839	0.0139646	0.0133586	0.0110834	0.0107053	0.0155383	0.0189958	0.0108738	0.0108384	0.00933368	0.00894683	0.0103813	0.00967815	0.0111333	0.0106651	0.0107446	0.0100937	0.0181241	0.0165636	0.0192733	0.0176316	0.0197365	0.0173115	0.0201074	0.018436	0.0209324	0.0179936	0.0122732	0.0146624	0.0106451	0.0123414	0.0104181	0.0120241	0.0117115	0.0137413	0.0113038	0.0130648	0.135143	0.14183	0.169017	0.194614	0.13899
73	0.00660141	0.00618	0.00860688	0.00787677	0.010588	0.0101073	0.00873967	0.00844866	0.0110221	0.0104315	0.00857756	0.0081372	0.0106309	0.0136974	0.00856396	0.00822447	0.00702814	0.00674128	0.00784705	0.00743216	0.00862209	0.00844376	0.00829475	0.00784627	0.0152891	0.0134168	0.0161127	0.0146405	0.0163311	0.0145541	0.0168081	0.0152429	0.0172308	0.0152463	0.0100327	0.0116657	0.00830561	0.00984587	0.00823661	0.0092735	0.00946638	0.0107632	0.00897239	0.0103228	0.104104	0.128628	0.139545	0.176709	0.136935
74	0.00541281	0.00493922	0.00709637	0.00660833	0.00824681	0.00809328	0.00747555	0.00714813	0.00904349	0.00884547	0.00681347	0.00669126	0.00775395	0.0101146	0.00690333	0.00672331	0.00571302	0.00552782	0.0063118	0.00613745	0.0069521	0.00672956	0.00655696	0.00638503	0.0120712	0.0101004	0.0123973	0.0109988	0.0124367	0.0108532	0.0128958	0.0116262	0.0129212	0.0115975	0.0078636	0.0089677	0.00620988	0.00752596	0.00617949	0.00714063	0.00687815	0.0082308	0.00656659	0.0076209	0.126021	0.095756	0.175179	0.135957	0.188552
75	0.00381135	0.0036854	0.0050917	0.00474767	0.00617577	0.0063099	0.00560235	0.00529597	0.00663539	0.00653255	0.00499291	0.00505892	0.00586449	0.0075635	0.00509259	0.00504201	0.00433724	0.00416513	0.00473798	0.00479133	0.00522733	0.00497471	0.00470812	0.00463633	0.00946225	0.0076373	0.00967349	0.00816065	0.00963721	0.0081917	0.00983221	0.00871476	0.00957747	0.00838477	0.00596412	0.00691348	0.00471704	0.00572377	0.00463867	0.00558491	0.00532707	0.00641881	0.00518061	0.00587874	0.139126	0.0956652	0.197321	0.132347	0.269266
76	0.00274878	0.00288139	0.00348116	0.00336719	0.00451763	0.0047176	0.00385557	0.00382881	0.00452855	0.00457142	0.00380304	0.00383326	0.00519462	0.00651931	0.00370029	0.00360841	0.00302541	0.00289263	0.00337719	0.00351315	0.00378884	0.00356094	0.00349734	0.00337326	0.00790709	0.00659262	0.00833737	0.00688163	0.00832758	0.00686477	0.00836509	0.00727411	0.00820088	0.00689671	0.00503751	0.0056947	0.0038756	0.00461886	0.00397909	0.00465905	0.00456784	0.00509748	0.0043167	0.0049204	0.141547	0.114218	0.196298	0.150691	0.316934
77	0.00232071	0.00249025	0.00276092	0.00280699	0.00352274	0.00354479	0.00294387	0.00306266	0.00347318	0.00363654	0.00309703	0.00308204	0.00492253	0.00586599	0.00299476	0.00291788	0.00239901	0.00237445	0.00280239	0.00281346	0.0029512	0.00285582	0.00276346	0.00269382	0.00661446	0.00548048	0.0070805	0.00585326	0.00709464	0.00553016	0.00694403	0.00612939	0.00687122	0.00563938	0.00444004	0.00495841	0.00326353	0.00390847	0.00362903	0.00404541	0.00403218	0.0043615	0.00366019	0.00412513	0.10413	0.102464	0.143955	0.139503	0.297699
78	0.00187525	0.00206	0.00217673	0.0022628	0.00278042	0.00293862	0.00237501	0.00237696	0.00277155	0.00301457	0.00250587	0.00238543	0.00380101	0.00460633	0.00238868	0.00236057	0.00204154	0.00195302	0.00224779	0.00218723	0.00229027	0.00239988	0.00212105	0.00213851	0.00540934	0.00431365	0.00554351	0.00447288	0.00568914	0.00427034	0.00564524	0.00498999	0.00539099	0.00430775	0.00382407	0.00427896	0.00265014	0.00317055	0.00308974	0.00349395	0.00351205	0.00392364	0.00294074	0.00341567	0.0596043	0.0794631	0.0824939	0.114775	0.297567
79	0.00129942	0.00156238	0.00153651	0.00159056	0.00212594	0.00240053	0.00173912	0.00175256	0.00203104	0.00215354	0.00184881	0.00173589	0.00226928	0.00300551	0.00176571	0.00166816	0.00148565	0.00151683	0.00157749	0.00165465	0.00161874	0.00169123	0.0015309	0.00155488	0.00422246	0.00329813	0.0042811	0.00336525	0.00448305	0.00325214	0.00448288	0.00399057	0.00438202	0.0031306	0.00304022	0.00359025	0.00205117	0.00265807	0.00242206	0.00290599	0.0028615	0.00322649	0.00225132	0.0027005	0.0455128	0.0542181	0.0652046	0.0763122	0.311399
80	0.000901772	0.00117776	0.00103835	0.00116641	0.00144951	0.00162085	0.00118176	0.00122008	0.00141104	0.00150437	0.00121999	0.0012765	0.00152344	0.00206076	0.00124969	0.00125347	0.000993712	0.00120526	0.00111838	0.00126899	0.00112216	0.00115399	0.00100826	0.00106054	0.00347861	0.00253969	0.00345363	0.00269257	0.00365854	0.00250621	0.00347999	0.00297521	0.00332024	0.00242274	0.00211229	0.00285132	0.0015872	0.00214035	0.00172599	0.00215854	0.00206034	0.0024812	0.00171495	0.00210118	0.0376199	0.0416707	0.0536925	0.0551475	0.365277
81	0.000780087	0.000908313	0.000796266	0.00099235	0.00102563	0.00123431	0.00091936	0.000984496	0.00107869	0.00118173	0.000997828	0.00104115	0.00125135	0.00177347	0.00094196	0.00102829	0.000819894	0.00100685	0.000940251	0.000965979	0.000874756	0.000917185	0.000775251	0.000829705	0.0025889	0.00176849	0.00268698	0.00204938	0.00287621	0.00174879	0.00272162	0.00221679	0.00251462	0.00174226	0.00138925	0.00202117	0.00107605	0.00155185	0.00102991	0.0015422	0.00131508	0.00179957	0.00116285	0.00154764	0.0390465	0.0467824	0.0505233	0.0600325	0.549091
82	0.000675786	0.000782279	0.000662221	0.000840296	0.000799424	0.00097954	0.000735488	0.000827436	0.000862951	0.000967929	0.000800145	0.000875474	0.00116295	0.00173065	0.000818117	0.000833143	0.00077562	0.000833026	0.000727225	0.000844772	0.000719243	0.000786411	0.000655479	0.00074913	0.00198543	0.00128717	0.002147	0.00155915	0.00230288	0.00131351	0.00217411	0.00184289	0.00202187	0.00134141	0.00103103	0.00154264	0.000751004	0.00126743	0.000721751	0.00126647	0.000964183	0.00139276	0.000793827	0.00120578	0.0458273	0.0497722	0.054518	0.0598565	0.760704
83	0.000564966	0.000697532	0.000546182	0.00070825	0.000623727	0.000836782	0.000630145	0.000678038	0.000620003	0.000880465	0.000619406	0.000717324	0.000849426	0.00141712	0.000651116	0.000698038	0.000636238	0.000673964	0.000622549	0.000789678	0.000599075	0.000705119	0.000572727	0.000670733	0.00170649	0.00102463	0.00181896	0.00115738	0.00190021	0.00120613	0.00181973	0.00156823	0.00164839	0.00107547	0.00074155	0.00124786	0.000557028	0.0010302	0.000536583	0.000967763	0.000735947	0.00113036	0.000552103	0.00098265	0.0384818	0.0414103	0.0444099	0.0486973	0.707249
84	0.000478048	0.000593228	0.000454152	0.000564199	0.000469991	0.000705005	0.00054204	0.000568862	0.000474234	0.000775509	0.000457495	0.000559174	0.000557997	0.0011837	0.000467227	0.000615475	0.000491937	0.000631329	0.000538073	0.000699692	0.000450632	0.000597319	0.000437712	0.000566203	0.00135462	0.00079126	0.00150567	0.00102837	0.00165094	0.00104506	0.00156281	0.00132901	0.00144698	0.000823225	0.000481148	0.00101389	0.00040106	0.000819179	0.00037304	0.000755558	0.000512368	0.000863295	0.000347567	0.000789553	0.020233	0.0208052	0.0244979	0.0263093	0.530502
85	0.000371574	0.000571498	0.000376126	0.000518183	0.000430459	0.000621546	0.000457765	0.000517147	0.000472291	0.000744411	0.000329472	0.000540346	0.000407448	0.000987564	0.000425946	0.000632363	0.000475539	0.000613291	0.000459107	0.000629906	0.000424124	0.000498355	0.00035496	0.000494339	0.00113037	0.00071104	0.00129742	0.000954656	0.00145153	0.000866725	0.00123501	0.0012156	0.00122994	0.00070199	0.000342355	0.0008394	0.000287033	0.000698596	0.000278428	0.00068257	0.000380394	0.000734422	0.000286064	0.00065367	0.0115937	0.00966383	0.0149363	0.0133359	0.374005
86	0.000334634	0.000595401	0.000296099	0.000468165	0.000347003	0.00056664	0.000352421	0.000436702	0.000394547	0.000618075	0.000331354	0.000515871	0.000254137	0.000716847	0.000448463	0.000525405	0.000447662	0.000546058	0.000407687	0.000543593	0.000367574	0.000409994	0.000328828	0.000433363	0.000949871	0.000672754	0.00112787	0.000772202	0.0012406	0.000797693	0.00102947	0.0010951	0.00104418	0.000612041	0.000267011	0.000695314	0.00020053	0.000623886	0.000185168	0.000593363	0.000268605	0.000687841	0.000221699	0.000597886	0.00567786	0.00628802	0.00737098	0.00874691	0.202434
87	0.000245543	0.000556287	0.000258086	0.000430152	0.000267939	0.000529303	0.000289215	0.00039648	0.000310973	0.00047619	0.0002937	0.000436796	0.00015193	0.000611876	0.000360272	0.0004541	0.000352555	0.000505063	0.000339739	0.000514209	0.000300421	0.000383486	0.000267853	0.000391987	0.000873298	0.000565186	0.00096569	0.000694798	0.00104694	0.000713322	0.00092847	0.00104017	0.000926852	0.000567067	0.000202241	0.000613357	0.000145483	0.00057277	0.000110831	0.000514969	0.000177	0.000568284	0.000131589	0.000553545	0.00223949	0.00346362	0.00344939	0.00512284	0.103974
88	0.000208603	0.000530211	0.000226076	0.000420148	0.000239388	0.000463414	0.000241332	0.000394564	0.000254609	0.000450923	0.000224041	0.000410437	9.53014e-05	0.000499998	0.000262698	0.000420324	0.000305001	0.00043947	0.000293828	0.000492172	0.000272146	0.000395856	0.000198168	0.00035061	0.000805841	0.00051596	0.000880916	0.000709542	0.000880119	0.000632786	0.000818613	0.0010065	0.000768466	0.00053187	0.000138793	0.000540653	9.04351e-05	0.00055442	8.24472e-05	0.000451443	0.000128868	0.000521703	9.01101e-05	0.000513496	0.00059638	0.00093432	0.00105643	0.00151479	0.0408459
89	0.000217295	0.00055846	0.000194065	0.00037013	0.000208641	0.000423882	0.000178126	0.000358173	0.000211851	0.000458697	0.000171325	0.00043303	6.49155e-05	0.000483423	0.000242058	0.000416571	0.000267286	0.000368958	0.000240572	0.000475644	0.000196157	0.000379951	0.000145904	0.000344077	0.000712859	0.000484966	0.000770341	0.000676368	0.000772741	0.000621281	0.000694581	0.000981695	0.00068634	0.000465386	8.98848e-05	0.000502318	5.24261e-05	0.000529517	6.08217e-05	0.000481178	9.93683e-05	0.000501518	6.00734e-05	0.000504913	0.000177688	0.000479924	0.000405878	0.000884865	0.0250088
90	0.00014776	0.000528038	0.000142047	0.000302106	0.000153735	0.000432667	0.000122581	0.000344765	0.00018464	0.000466472	0.000133671	0.000419851	4.69601e-05	0.000480661	0.000202653	0.000412818	0.000183656	0.000380437	0.000187316	0.000464625	0.000111333	0.000309263	0.00010235	0.000354966	0.000618055	0.000439387	0.00065608	0.000591592	0.000699877	0.000573342	0.000636108	0.000987011	0.000694161	0.000443877	7.66664e-05	0.00047588	4.71835e-05	0.000492818	3.78446e-05	0.00049064	5.74473e-05	0.000436305	4.43399e-05	0.000527799	0.000108247	0.000297144	0.000219517	0.000569332	0.0140454
91	8.47449e-05	0.000491097	9.60321e-05	0.000292103	9.44375e-05	0.000408508	0.000109174	0.000356257	0.000163261	0.000445092	0.000101666	0.000352072	3.59107e-05	0.000470992	0.000136978	0.000358401	0.000129543	0.00035748	0.000150587	0.000444424	7.77561e-05	0.000273918	8.05738e-05	0.000313589	0.000545128	0.000390161	0.000587892	0.000545518	0.000692207	0.000531156	0.000586495	0.000976379	0.000612035	0.000393036	5.55171e-05	0.000430936	3.66983e-05	0.00047709	1.89223e-05	0.00049064	4.65789e-05	0.000385067	2.28851e-05	0.00049204	6.43355e-05	0.000143977	0.000125765	0.00024008	0.00444363
92	8.0399e-05	0.000480232	6.40214e-05	0.000288101	5.27093e-05	0.000373367	9.95974e-05	0.000373495	0.000124389	0.000408163	6.96597e-05	0.000327597	2.62424e-05	0.000495854	8.25623e-05	0.000365907	9.18282e-05	0.000280408	0.000123041	0.000431568	5.47827e-05	0.000282755	6.31524e-05	0.000287457	0.000528719	0.000326349	0.000556562	0.000538146	0.00069029	0.000510064	0.000528023	0.000995871	0.000590526	0.000338285	2.77585e-05	0.000411108	2.22811e-05	0.000512478	9.46116e-06	0.000493343	4.03684e-05	0.000402146	1.28729e-05	0.000467724	5.51447e-05	0.000118449	9.71821e-05	0.000172629	0.00203696
93	7.38801e-05	0.000482405	4.00134e-05	0.000270095	4.83168e-05	0.000390937	6.51214e-05	0.000335188	8.35741e-05	0.000386783	5.64808e-05	0.000320066	2.07177e-05	0.000501379	6.56745e-05	0.000364031	8.5269e-05	0.000331243	8.26392e-05	0.000455442	4.06452e-05	0.000303961	5.87971e-05	0.000307056	0.000534189	0.000337288	0.000569463	0.000519716	0.000703712	0.000500476	0.000561689	0.00105789	0.000561195	0.000312865	1.45402e-05	0.000385992	1.83491e-05	0.000504614	8.10956e-06	0.000467662	1.86316e-05	0.000413015	1.14425e-05	0.000462003	2.65511e-05	6.84147e-05	6.74558e-05	9.71751e-05	0.000977599
94	4.78048e-05	0.000458502	5.00167e-05	0.000288101	4.39244e-05	0.000393134	4.97987e-05	0.000319865	6.9969e-05	0.000431486	6.7777e-05	0.000321948	1.5193e-05	0.000498616	6.19217e-05	0.000377166	0.000109866	0.000393556	7.16207e-05	0.000457279	3.35765e-05	0.000319866	5.66194e-05	0.0003223	0.000526896	0.000350051	0.000672666	0.000551047	0.00069796	0.000556084	0.000657371	0.00113232	0.000563151	0.000308954	1.5862e-05	0.000420361	9.17457e-06	0.000445633	6.75797e-06	0.000496046	1.2421e-05	0.000430095	4.29096e-06	0.000494901	1.22544e-05	4.4929e-05	3.42996e-05	6.2878e-05	0.000789189
95	5.64966e-05	0.000451983	6.60221e-05	0.000294104	3.07471e-05	0.000404115	6.8952e-05	0.000356257	7.96869e-05	0.000441204	9.2252e-05	0.000369017	8.28708e-06	0.000542815	7.31802e-05	0.000382795	0.000129543	0.000405034	0.000113858	0.000484826	3.53437e-05	0.000337538	5.44418e-05	0.000309234	0.000658164	0.000339112	0.000783241	0.000573162	0.000770824	0.00057526	0.000784947	0.00125636	0.000674608	0.000357839	1.32184e-05	0.000465305	9.17457e-06	0.000471847	2.70319e-06	0.000523079	1.39737e-05	0.000465806	7.15159e-06	0.000564988	1.63392e-05	4.4929e-05	2.97263e-05	5.71618e-05	0.000689652
96	0.000117339	0.000534557	6.80227e-05	0.000320113	5.9298e-05	0.000441452	0.000109174	0.000358173	9.91228e-05	0.000466472	0.000103548	0.000417968	4.14354e-06	0.000574583	0.000101326	0.000416571	0.000183656	0.000427992	0.000216698	0.00059685	6.18514e-05	0.000344607	7.18631e-05	0.000331011	0.000920701	0.000375575	0.00096569	0.000624765	0.00108721	0.000569507	0.000969223	0.00137154	0.000874057	0.00038717	6.60918e-06	0.000474558	1.17959e-05	0.000589809	4.05478e-06	0.000551463	2.01842e-05	0.000467359	8.58191e-06	0.000587874	1.0212e-05	3.36968e-05	2.62963e-05	4.91592e-05	0.000487022
97	0.000217295	0.000656245	0.000138046	0.000394139	0.000129577	0.000502947	0.000160888	0.000384988	0.00018464	0.000620019	0.00021651	0.000446209	1.38118e-06	0.000660218	0.000159495	0.000516023	0.000380431	0.00044275	0.00041136	0.00065378	9.01263e-05	0.000383486	0.000132838	0.000431185	0.00144942	0.000432094	0.00156464	0.00068374	0.00177174	0.000726745	0.00144232	0.00157178	0.00139028	0.000420412	7.93101e-06	0.000536687	5.24261e-06	0.000715634	9.46116e-06	0.000594715	1.39737e-05	0.000515492	4.29096e-06	0.000683707	3.06359e-06	3.26757e-05	1.94364e-05	4.91592e-05	0.000334161
98	0.000545409	0.000773587	0.000332111	0.00048217	0.000283312	0.000632528	0.000381151	0.000517147	0.000474234	0.000736636	0.000512093	0.000555408	5.52472e-06	0.000904692	0.000440958	0.000619228	0.000985513	0.00052802	0.000987998	0.000786006	0.000259776	0.000461243	0.000298341	0.000520471	0.00275116	0.000495905	0.00290813	0.00078326	0.00316575	0.000891653	0.00263126	0.00203427	0.00241685	0.000518182	9.25285e-06	0.000684739	2.62131e-06	0.000858499	9.46116e-06	0.000763668	7.76315e-06	0.000662998	7.15159e-06	0.000936879	2.0424e-06	3.06334e-05	1.48631e-05	3.65836e-05	0.000199075
99	0.000419378	0.00106694	0.000242081	0.00065423	0.000217426	0.000858744	0.000308369	0.00076806	0.000398435	0.00103012	0.000389718	0.000834053	8.28708e-06	0.00147789	0.000384665	0.000799367	0.000790378	0.000775632	0.000800682	0.00110739	0.000229734	0.000611457	0.000226478	0.000694688	0.002062	0.00071104	0.0021728	0.00112421	0.00234699	0.00109875	0.0019668	0.00303014	0.00174811	0.000723499	1.05747e-05	0.00124654	6.55327e-06	0.00149287	6.75797e-06	0.00143272	4.65789e-06	0.00117694	1.14425e-05	0.00158912	1.0212e-06	1.83801e-05	1.14332e-05	2.51512e-05	7.8208e-05
100	2.17295e-05	0.00384186	2.4008e-05	0.00247487	1.75698e-05	0.00333175	2.68147e-05	0.00282324	5.44203e-05	0.0036482	4.70674e-05	0.00336822	1.93365e-05	0.00327208	4.69104e-05	0.00306236	7.87099e-05	0.00308121	9.18214e-05	0.00433956	2.29734e-05	0.00268794	2.39544e-05	0.00256534	0.000278945	0.00239201	0.000304082	0.00381862	0.000322135	0.00545921	0.000276415	0.00903018	0.000248334	0.00270237	2.90804e-05	0.0047284	2.22811e-05	0.00332521	2.56803e-05	0.00318443	2.01842e-05	0.00439411	1.43032e-05	0.00333844	0	1.63378e-05	5.71659e-06	2.05783e-05	2.84393e-05
[truncated: 31 more columns]

## Sheet: Top_Phylum
==> Agelaia_trinity.fnn.fasta.prot.fa_results.tsv_phylum <==
data_phylum	Freq
1	Arthropoda	13884
2	Proteobacteria	28
3	Chordata	9
4	Pisuviricota	9
5	Ascomycota	8
6	Nematoda	3
7	Annelida	2
8	Nemertea	2
9	Streptophyta	2
10	Basidiomycota	1
==> Angiopolybia_trinity.fnn.fasta.prot.fa_results.tsv_phylum <==
data_phylum	Freq
1	Arthropoda	13988
2	Ascomycota	695
3	Proteobacteria	563
4	Firmicutes	141
5	Chordata	22
6	Streptophyta	22
7	Actinobacteria	9
8	Basidiomycota	9
9	Tenericutes	9
10	Uroviricota	8
==> Brachygastra_trinity.fnn.fasta.prot.fa_results.tsv_phylum <==
data_phylum	Freq
1	Arthropoda	14459
2	Proteobacteria	19
3	Chordata	13
4	Ascomycota	8
5	Firmicutes	6
6	Microsporidia	4
7	Cnidaria	3
8	Streptophyta	3
9	Actinobacteria	2
10	Nematoda	2
==> Metapolybia_trinity.fnn.fasta.prot.fa_results.tsv_phylum <==
data_phylum	Freq
1	Arthropoda	13876
2	Microsporidia	582
3	Proteobacteria	23
4	Chordata	13
5	Ascomycota	7
6	Nematoda	5
7	Pisuviricota	5
8	Streptophyta	4
9	Cnidaria	3
10	Mollusca	2
==> Mischocyttarus_trinity.fnn.fasta.prot.fa_results.tsv_phylum <==
data_phylum	Freq
1	Arthropoda	14602
2	Proteobacteria	21
3	Chordata	16
4	Pisuviricota	8
5	Ascomycota	6
6	Negarnaviricota	4
7	Nematoda	4
8	Bacteroidetes	3
9	Firmicutes	3
10	Nemertea	2
==> Polistes_trinity.fnn.fasta.prot.fa_results.tsv_phylum <==
data_phylum	Freq
1	Arthropoda	15129
2	Streptophyta	63
3	Proteobacteria	28
4	Chordata	13
5	Ascomycota	5
6	Negarnaviricota	5
7	Firmicutes	4
8	Nematoda	3
9	Rotifera	2
10	Actinobacteria	1
==> Polybia_trinity.fnn.fasta.prot.fa_results.tsv_phylum <==
data_phylum	Freq
1	Arthropoda	13693
2	Firmicutes	31
3	Chordata	16
4	Proteobacteria	15
5	Ascomycota	4
6	Actinobacteria	3
7	Annelida	2
8	Kitrinoviricota	2
9	Mollusca	2
10	Negarnaviricota	2
==> Vespa_trinity.fnn.fasta.prot.fa_results.tsv_phylum <==
data_phylum	Freq
1	Arthropoda	27032
2	Proteobacteria	676
3	Chordata	628
4	Annelida	125
5	Firmicutes	100
6	Streptophyta	52
7	Pisuviricota	49
8	Mollusca	32
9	Ascomycota	27
10	Nematoda	27
==> Vespula_trinity.fnn.fasta.prot.fa_results.tsv_phylum <==
data_phylum	Freq
1	Arthropoda	17336
2	Chordata	3502
3	Proteobacteria	451
4	Streptophyta	398
5	Thermotogae	340
6	Ascomycota	33
7	Firmicutes	32
8	Nematoda	20
9	Actinobacteria	19
10	Pisuviricota	18

## Sheet: Top_Genus
==> Agelaia_trinity.fnn.fasta.prot.fa_results.tsv_genus <==
data_genus	Freq
1	Polistes	11238
2	Vespula	1395
3	Vespa	473
4	Trachymyrmex	55
5	Apis	52
6	Lasius	43
7	Cotesia	32
8	Ampulex	27
9	Frieseomelitta	27
10	Temnothorax	26
==> Angiopolybia_trinity.fnn.fasta.prot.fa_results.tsv_genus <==
data_genus	Freq
1	Polistes	11160
2	Vespula	1564
3	Vespa	457
4	Wolbachia	379
5	Lactobacillus	127
6	Emericellopsis	122
7	Acremonium	99
8	Apis	64
9	Fusarium	60
10	Pantoea	50
==> Brachygastra_trinity.fnn.fasta.prot.fa_results.tsv_genus <==
data_genus	Freq
1	Polistes	11895
2	Vespula	1317
3	Vespa	483
4	Apis	55
5	Trachymyrmex	49
6	Ampulex	30
7	Lasius	30
8	Dufourea	27
9	Ooceraea	26
10	Habropoda	21
==> Metapolybia_trinity.fnn.fasta.prot.fa_results.tsv_genus <==
data_genus	Freq
1	Polistes	11124
2	Vespula	1346
3	Nosema	580
4	Vespa	435
5	Papilio	233
6	Apis	62
7	Trachymyrmex	38
8	Lasius	36
9	Dufourea	30
10	Cotesia	29
==> Mischocyttarus_trinity.fnn.fasta.prot.fa_results.tsv_genus <==
data_genus	Freq
1	Polistes	11686
2	Vespula	1361
3	Vespa	481
4	Apis	64
5	Trachymyrmex	59
6	Cotesia	57
7	Lasius	52
8	Ampulex	39
9	Temnothorax	30
10	Cyphomyrmex	27
==> Polistes_trinity.fnn.fasta.prot.fa_results.tsv_genus <==
data_genus	Freq
1	Polistes	13136
2	Vespula	929
3	Vespa	163
4	Cotesia	68
5	Trachymyrmex	60
6	Lasius	57
7	Apis	53
8	Frieseomelitta	31
9	Ampulex	30
10	Harpegnathos	27
==> Polybia_trinity.fnn.fasta.prot.fa_results.tsv_genus <==
data_genus	Freq
1	Polistes	11061
2	Vespula	1459
3	Vespa	439
4	Apis	57
5	Trachymyrmex	46
6	Lasius	37
7	Harpegnathos	34
8	Melipona	29
9	Frieseomelitta	27
10	Ampulex	25
==> Vespa_trinity.fnn.fasta.prot.fa_results.tsv_genus <==
data_genus	Freq
1	Vespa	20601
2	Vespula	4382
3	Escherichia	444
4	Polistes	415
5	Trachymyrmex	113
6	Apis	96
7	Homo	94
8	Ampulex	92
9	Shigella	83
10	Lasius	76
==> Vespula_trinity.fnn.fasta.prot.fa_results.tsv_genus <==
data_genus	Freq
1	Vespula	14352
2	Vespa	1220
3	Homo	824
4	Thermosipho	339
5	Polistes	229
6	Pan	223
7	Escherichia	181
8	Nicotiana	173
9	Ampulex	121
10	Apis	117
