# Supplementary material for: Social complexity, life-history and lineage influence the molecular basis of castes in vespid wasps
Source: Nat Commun. 2023 Feb 24;14:1046. doi: 10.1038/s41467-023-36456-6 (PMC9958023; doi:10.1038/s41467-023-36456-6)
Supplement: Supplementary file 12 — Supplementary Data 9 [file 41467_2023_36456_MOESM12_ESM.xlsx]

## Sheet: SVM_LearningCurveData
Feature selection		Without:	Without:	Without:	Without:	Without:	Without:	Without:	Without:	Without:
percent dataset remaining		Angiopolybia	Vespula	Vespa	Metapolybia	Polybia	Agelaia	Brachygastra	Mischocyttarus	Polistes		ReadMe
1		0.00965436	0.0108435	0.0150704	0.0154935	0.0204166	0.0141874	0.00696469	0.0193872	0.0159574		Each cell contains the 8 crossfold validation error of all samples
2		0.0102262	0.00993853	0.0158728	0.0161509	0.0226428	0.0157449	0.00745246	0.0184593	0.017222		minus the listed Species in the header.
3		0.00954064	0.0118855	0.024711	0.0173583	0.0233585	0.0174496	0.00701234	0.0200512	0.0183206		We conduct the error test across the learning curve using the
4		0.0104848	0.0132258	0.0206925	0.0186043	0.0203989	0.0160954	0.00740797	0.0238533	0.0212356		feature selection filter, going from 99% of the data (101)
5		0.0120285	0.0143451	0.0204826	0.0175497	0.024307	0.0199629	0.00736599	0.0226314	0.0206366		to 1 % of the data kept after feature selction (line 3).
6		0.0121233	0.014092	0.017471	0.0480881	0.0261244	0.0178035	0.0080066	0.0319288	0.0229128
7		0.013934	0.0149898	0.0224357	0.0243385	0.026338	0.0196735	0.00844491	0.0246919	0.023193		Below we show an example plot, plotting the cross fold error score,
8		0.015323	0.013738	0.0210178	0.0244317	0.0242292	0.0219597	0.0127874	0.0243262	0.0269382		at each feature selection percentage from 99-1% retained.
9		0.014167	0.0153252	0.0233814	0.0313403	0.028974	0.0331254	0.00956963	0.027156	0.0303166
10		0.0159563	0.0247143	0.0262021	0.0306985	0.0306352	0.0244628	0.00972217	0.0283137	0.0281592
11		0.0186272	0.0202969	0.0457971	0.0316934	0.116955	0.0236643	0.00985651	0.0353303	0.028713
12		0.0192684	0.0181079	0.028484	0.0304465	0.0350794	0.0257067	0.0112498	0.0334267	0.036166
13		0.0191149	0.0200629	0.0286808	0.034523	0.0379661	0.0249535	0.0123702	0.0354148	0.0369887
14		0.0263796	0.0248309	0.0323262	0.0415917	0.0401351	0.0251788	0.0180458	0.0368428	0.042259
15		0.0266336	0.0236386	0.0327013	0.0384786	0.043237	0.0237891	0.0138729	0.0397166	0.14405
16		0.027186	0.0285171	0.0388761	0.0470234	0.0407437	0.0312524	0.0150765	0.0343421	0.0488373
17		0.0318614	0.0295106	0.0418098	0.0452579	0.0494133	0.027374	0.0167721	0.030374	0.0513058
18		0.0370134	0.0343333	0.044228	0.0522518	0.0551687	0.0376382	0.0164237	0.0374437	0.0532332
19		0.0406362	0.0370518	0.0462964	0.0867973	0.0604878	0.0320989	0.0179707	0.0459275	0.0741666
20		0.0446764	0.0439439	0.0527971	0.061089	0.0599097	0.0378465	0.0172028	0.130753	0.0647336
21		0.0466731	0.0511257	0.0479862	0.0649723	0.0655296	0.0377569	0.0186809	0.0485702	0.081419
22		0.0540377	0.0535776	0.0694228	0.0805618	0.0810465	0.0436906	0.0197782	0.0453693	0.084801
23		0.0574566	0.0634912	0.0754722	0.0840951	0.0879488	0.0399183	0.0239316	0.0485731	0.090808
24		0.0701834	0.0752507	0.0889754	0.088801	0.0884779	0.0490991	0.0228741	0.0564686	0.111835
25		0.059846	0.0764665	0.0898006	0.0999589	0.113367	0.060898	0.0267179	0.0514935	0.118901
26		0.073432	0.0872896	0.117522	0.106134	0.120376	0.0616548	0.0270796	0.0611311	0.117526
27		0.0919645	0.10765	0.125523	0.138665	0.121926	0.0700867	0.0267192	0.0573521	0.128011
28		0.0860108	0.11187	0.129064	0.113893	0.134671	0.0703011	0.0338017	0.0773185	0.119316
29		0.0842698	0.13335	0.142742	0.140342	0.180435	0.0833885	0.0363633	0.0637378	0.157406
30		0.107722	0.160351	0.168596	0.152366	0.157982	0.0788401	0.0411524	0.0801693	0.136757
31		0.103584	0.181546	0.183115	0.162079	0.171401	0.10082	0.0468368	0.0857532	0.204777
32		0.120241	0.188651	0.170917	0.163201	0.186642	0.100315	0.0476406	0.0871852	0.226369
33		0.136532	0.22691	0.206873	0.187333	0.200417	0.225293	0.052995	0.0926518	0.197607
34		0.140931	0.214594	0.213504	0.198521	0.201828	0.116141	0.0590134	0.098638	0.199633
35		0.165203	0.231969	0.242919	0.257431	0.242081	0.117264	0.0551823	0.10901	0.214939
36		0.134262	0.302851	0.261298	0.227267	0.218132	0.121589	0.0590459	0.118019	0.254869
37		0.186652	0.328181	0.238662	0.213528	0.356351	0.170148	0.10384	0.126996	0.261978
38		0.218964	0.296541	0.27113	0.248767	0.243683	0.175398	0.0609977	0.142281	0.300375
39		0.19171	0.350508	0.335328	0.294711	0.271223	0.204269	0.0891938	0.13472	0.265823
40		0.2164	0.387854	0.313271	0.269895	0.294388	0.232997	0.0883311	0.158479	0.307612
41		0.22055	0.463853	0.346922	0.276538	0.278754	0.19631	0.0997844	0.171543	0.291234
42		0.27584	0.46324	0.442619	0.34195	0.292458	0.228401	0.103148	0.150597	0.303518
43		0.259447	0.478123	0.373031	0.339136	0.385785	0.240955	0.109557	0.173168	0.352733
44		0.282774	0.532832	0.401293	0.363272	0.363248	0.291959	0.115717	0.227435	0.371203
45		0.31075	0.522603	0.484321	0.351314	0.355256	0.287601	0.115194	0.176177	0.395169
46		0.321128	0.568339	0.451016	0.45333	0.402219	0.293352	0.144452	0.223663	0.398229
47		0.361491	0.611387	0.53075	0.493228	0.415053	0.267364	0.148394	0.247434	0.497841
48		0.372508	0.583141	0.493744	0.471327	0.473115	0.325454	0.166599	0.233041	0.438312
49		0.375946	0.667501	0.716294	0.534944	0.4723	0.365267	0.190785	0.270458	0.49516
50		0.442727	0.660633	0.603018	0.547022	0.678543	0.349106	0.195008	0.273815	0.541604
51		0.592913	0.629596	0.586646	0.560767	0.521262	0.39864	0.209401	0.277201	0.546972
52		0.46511	0.716938	0.619112	0.602144	0.585055	0.396873	0.234409	0.307384	0.551837
53		0.53522	0.724369	0.587345	0.58022	0.571158	0.498855	0.279115	0.348038	0.612957
54		0.568135	0.737906	0.627144	0.640824	0.567549	0.444154	0.309773	0.393702	0.637249
55		0.585322	0.759205	0.712922	0.683264	0.598926	0.495758	0.339168	0.415736	0.654038
56		0.605933	0.783382	0.764129	0.707668	0.686727	0.541191	0.386188	0.44138	0.713704
57		0.576775	0.817297	0.719966	0.727855	0.73025	0.594134	0.385602	0.441543	0.710474
58		0.568527	0.850347	0.73786	0.742658	0.765671	0.609582	0.419513	0.515385	0.770781
59		0.641414	0.810664	0.760916	0.790704	0.794743	0.600237	0.470921	0.493406	0.761133
60		0.668971	0.805334	0.775376	0.842287	0.759751	0.632116	0.522826	0.522945	0.794803
61		0.697322	0.846892	0.775587	0.814394	0.829457	0.673648	0.556305	0.552863	0.781476
62		0.700258	0.836647	0.817428	0.850898	0.793499	0.701809	0.588466	0.607304	0.854419
63		0.749785	0.853217	0.809092	0.848248	0.811195	0.692038	0.60698	0.832904	0.828033
64		0.765785	0.806879	0.847494	0.805923	0.806767	0.760574	0.639251	0.660869	0.865647
65		0.792353	0.899725	0.806799	0.853207	0.853245	0.758436	0.657587	0.636939	0.806701
66		0.806158	0.899787	0.848021	0.899634	0.885792	0.799916	0.685993	0.680252	0.899641
67		0.796877	0.853348	0.852461	0.80687	0.853106	0.816465	0.678033	0.742589	0.806892
68		0.845899	0.853402	0.853277	0.899696	0.853263	0.842783	0.736689	0.759072	0.853277
69		0.853199	0.807071	0.806781	0.853293	0.853185	0.852227	0.796689	0.747129	0.806907
70		0.853206	0.807027	0.853272	0.853301	0.853291	0.85302	0.774056	0.796514	0.853358
71		0.853118	0.806975	0.899601	0.899654	0.899773	0.885507	0.838268	0.834284	0.853414
72		0.899639	0.853492	0.806913	0.853354	0.806867	0.852753	0.773402	0.841099	0.853519
73		0.853265	0.899825	0.89964	0.853363	0.899741	0.86435	0.841018	0.806081	0.853366
74		0.853261	0.853358	0.85328	0.806964	0.899767	0.853285	0.843668	0.806258	0.853368
75		0.899752	0.807044	0.899795	0.853386	0.806945	0.853427	0.806753	0.853105	0.853364
76		0.853266	0.853424	0.807088	0.853405	0.853368	0.853252	0.853147	0.801346	0.853397
77		0.899688	0.853422	0.853314	0.853327	0.89978	0.899687	0.806791	0.853091	0.85334
78		0.853317	0.853379	0.853409	0.853405	0.853331	0.853237	0.899642	0.806983	0.89984
79		0.853324	0.899763	0.853344	0.853363	0.853487	0.853263	0.806859	0.899623	0.80698
80		0.806867	0.807027	0.899822	0.853323	0.806926	0.853239	0.853289	0.899637	0.806944
81		0.89979	0.806995	0.899728	0.899796	0.853387	0.853395	0.806943	0.853258	0.853322
82		0.806928	0.899813	0.853393	0.899754	0.853422	0.853286	0.806856	0.853231	0.899774
83		0.8533	0.806961	0.853314	0.806945	0.853356	0.853337	0.899692	0.899655	0.899759
84		0.806834	0.806941	0.85328	0.806929	0.853294	0.853355	0.853301	0.899708	0.806937
85		0.899703	0.899721	0.853323	0.899794	0.853334	0.89975	0.806899	0.853286	0.899769
86		0.853271	0.85329	0.899751	0.853356	0.899742	0.899718	0.806872	0.899636	0.899725
87		0.853293	0.853267	0.806885	0.853301	0.806853	0.806889	0.806907	0.853232	0.806935
88		0.853271	0.899722	0.806882	0.853266	0.899719	0.853284	0.899713	0.806825	0.853292
89		0.806855	0.853287	0.899689	0.853298	0.853332	0.853307	0.853284	0.853261	0.806893
90		0.853289	0.853279	0.899703	0.853244	0.853309	0.806874	0.853272	0.806807	0.899739
91		0.899664	0.899678	0.899655	0.899635	0.853269	0.806848	0.806901	0.853206	0.806855
92		0.899674	0.853255	0.853237	0.899665	0.853226	0.89965	0.853238	0.853239	0.806808
93		0.853235	0.899645	0.899645	0.899629	0.80679	0.85325	0.899647	0.899649	0.853228
94		0.853168	0.806767	0.853211	0.806748	0.853219	0.853199	0.8532	0.853174	0.853204
95		0.806761	0.806749	0.806761	0.806748	0.853168	0.853177	0.806819	0.853186	0.85318
96		0.806719	0.8996	0.80675	0.899609	0.853132	0.853202	0.806759	0.806713	0.853193
97		0.853166	0.853169	0.853118	0.806745	0.853112	0.899588	0.853133	0.806748	0.853171
98		0.80668	0.806704	0.899546	0.899547	0.853119	0.853101	0.80669	0.80667	0.853107
99		0.853082	0.853073	0.853085	0.853082	0.853089	0.806647	0.806638	0.899494	0.853085
